# Supplementary material for: Inferring Mathematical Equations Using Crowdsourcing
Source: PLoS One. 2015 Dec 29;10(12):e0145557. doi: 10.1371/journal.pone.0145557 (PMC4701001; doi:10.1371/journal.pone.0145557)
Supplement: S1 Table — The table contains all answers to the closed-ended questions inside the survey. It also contains the description of each question and possible answers. The information about the game was spread among our friends; that is why most of the open-ended questions were answered in Polish, so we do not include them. The analysis of answers to open-ended questions is included in the article. (XLSX) [file pone.0145557.s002.xlsx]

## Sheet: Arkusz1
1. How much are you interested in mathematics? (on a scale from “I hate the math. The world would be more beautiful place without it!” to “I love the math, I am interested in it, the problem solving is fun for me”, mapped to a numerical scale from 1 to 4) 2. How interesting is the game for you? (on a scale from “Not interesting at all” to “Addicting”, mapped to a numerical scale from 1 to 5) 3. H…
Question 1	Question 2	Question 3	Question 4	Question 5
4	2	4	2	Yes
4	3	5	3	Yes
3	4	5	5	Yes
4	3	5	2	Yes
4	1	5	3	Yes
3	3	5	5	Yes
4	2	5	2	Yes
3	1	4	2	No, but I understand that there is a scientific purpose
4	1	5	3	Yes
3	5	5	3	Yes
4	1	4	1	No, but I understand that there is a scientific purpose
3	1	1	1	No, but I understand that there is a scientific purpose
3	5	2	5	Yes
1	3	3	5	No, but I understand that there is a scientific purpose
4	1	5	1	No
4	2	4	3	Yes
4	4	4	3	Yes
3	3	3	4	Yes
3	3	5	3	Yes
3	4	1	5	Yes
4	2	5	3	Yes
4	4	4	5	Yes
3	1	4	2	Yes
4	2	5	4	No, but I understand that there is a scientific purpose
4	2	4	2	Yes
4	3	3	5	Yes
4	3	5	5	Yes
2	3	3	3	Yes
2	3	5	3	Yes
3	4	1	5	Yes
4	3	1	3	Yes
4	2	4	2	No, but I understand that there is a scientific purpose
4	2	5	3	Yes
4	2	5	2	Yes
4	3	5	2	Yes
1	4	5	3	No, but I understand that there is a scientific purpose
4	3	5	2	Yes
4	3	4	4	Yes
3	3	4	5	Yes
3	5	5	1	Yes
4	2	5	4	Yes
4	3	4	4	Yes
3	3	3	4	Yes
4	2	5	4	Yes
4	4	4	5	Yes
4	2	5	3	Yes
3	2	5	4	Yes
4	1	5	1	Yes
4	3	3	5	Yes
3	3	5	3	Yes
2	2	4	2	Yes
4	3	3	4	Yes
4	4	3	5	Yes
2	1	3	3	No, but I understand that there is a scientific purpose
3	1	4	2	No, but I understand that there is a scientific purpose
4	4	4	2	Yes
4	2	5	4	Yes
