# Supplementary material for: Inferring Mathematical Equations Using Crowdsourcing
Source: PLoS One. 2015 Dec 29;10(12):e0145557. doi: 10.1371/journal.pone.0145557 (PMC4701001; doi:10.1371/journal.pone.0145557)
Supplement: S2 Table — Game results generated during the first and the second iterations of tests. Each row presents the solution designed by the player, its value, the player’s id and the base solution that was used. (XLSX) [file pone.0145557.s003.xlsx]

## Sheet: Phase #1
id	date	function		result	weight	user_id	parent_id
1	2015-01-22 08:13:13	{"op":"add","arg":[{"op":"num","arg":["0"]},{"op":"cos","arg":[{"op":"var","arg":["x"]}]}]}		451	6	2	0
2	2015-01-22 08:13:42	{"op":"add","arg":[{"op":"num","arg":["600"]},{"op":"cos","arg":[{"op":"var","arg":["x"]}]}]}		952	6	3	0
3	2015-01-22 08:16:11	{"op":"add","arg":[{"op":"num","arg":["600"]},{"op":"cos","arg":[{"op":"var","arg":["x"]}]}]}		952	6	2	0
4	2015-01-22 08:16:44	{"op":"add","arg":[{"op":"num","arg":["600"]},{"op":"cos","arg":[{"op":"var","arg":["x"]}]},{"op":"cos","arg":[{"op":"var","arg":["x"]}]}]}		948	10	2	0
5	2015-01-22 08:17:18	{"op":"add","arg":[{"op":"num","arg":["0"]}]}		451	2	2	0
6	2015-01-22 08:18:31	{"op":"add","arg":[{"op":"num","arg":["600"]},{"op":"sin","arg":[{"op":"var","arg":["x"]}]},{"op":"pow","arg":[{"op":"var","arg":["x"]},{"op":"num","arg":["2"]}]}]}		111	13	4	0
7	2015-01-22 08:19:57	{"op":"add","arg":[{"op":"num","arg":["600"]},{"op":"sin","arg":[{"op":"var","arg":["x"]}]},{"op":"log","arg":[{"op":"var","arg":["x"]},{"op":"num","arg":["2"]}]}]}		590	12	4	0
8	2015-01-22 08:20:19	{"op":"add","arg":[{"op":"num","arg":["600"]},{"op":"sin","arg":[{"op":"var","arg":["x"]}]},{"op":"log","arg":[{"op":"var","arg":["x"]},{"op":"num","arg":["1000"]}]}]}		878	12	4	0
9	2015-01-22 08:20:54	{"op":"add","arg":[{"op":"num","arg":["600"]},{"op":"sin","arg":[{"op":"var","arg":["x"]}]},{"op":"mul","arg":[{"op":"log","arg":[{"op":"var","arg":["x"]},{"op":"num","arg":["1000"]}]},{"op":"num","arg":["65"]}]}]}		282	14	4	0
10	2015-01-22 08:21:34	{"op":"add","arg":[{"op":"num","arg":["600"]},{"op":"sin","arg":[{"op":"var","arg":["x"]}]},{"op":"mul","arg":[{"op":"log","arg":[{"op":"var","arg":["x"]},{"op":"num","arg":["5"]}]},{"op":"num","arg":["500"]}]}]}		102	14	4	0
11	2015-01-22 08:21:51	{"op":"add","arg":[{"op":"num","arg":["600"]},{"op":"sin","arg":[{"op":"var","arg":["x"]}]},{"op":"mul","arg":[{"op":"log","arg":[{"op":"var","arg":["x"]},{"op":"num","arg":["5"]}]},{"op":"num","arg":["5"]}]}]}		452	14	4	0
12	2015-01-22 08:22:18	{"op":"add","arg":[{"op":"num","arg":["600"]},{"op":"sin","arg":[{"op":"var","arg":["x"]}]},{"op":"mul","arg":[{"op":"log","arg":[{"op":"var","arg":["x"]},{"op":"num","arg":["5000"]}]},{"op":"num","arg":["5"]}]}]}		739	14	4	0
13	2015-01-22 08:22:55	{"op":"add","arg":[{"op":"num","arg":["600"]},{"op":"sin","arg":[{"op":"var","arg":["x"]}]},{"op":"mul","arg":[{"op":"log","arg":[{"op":"mul","arg":[{"op":"var","arg":["x"]},{"op":"num","arg":["10"]}]},{"op":"num","arg":["2"]}]},{"op":"num","arg":["5"]}]}]}		275	16	4	0
14	2015-01-22 08:23:16	{"op":"add","arg":[{"op":"num","arg":["600"]},{"op":"sin","arg":[{"op":"var","arg":["x"]}]},{"op":"mul","arg":[{"op":"log","arg":[{"op":"mul","arg":[{"op":"var","arg":["x"]},{"op":"num","arg":["1000"]}]},{"op":"num","arg":["2"]}]},{"op":"num","arg":["5"]}]}]}		224	16	4	0
15	2015-01-22 08:23:32	{"op":"add","arg":[{"op":"sin","arg":[{"op":"var","arg":["x"]}]},{"op":"mul","arg":[{"op":"log","arg":[{"op":"mul","arg":[{"op":"var","arg":["x"]},{"op":"num","arg":["1000"]}]},{"op":"num","arg":["2"]}]},{"op":"num","arg":["5"]}]}]}		269	15	4	0
16	2015-01-22 08:24:06	{"op":"add","arg":[{"op":"sin","arg":[{"op":"var","arg":["x"]}]},{"op":"mul","arg":[{"op":"log","arg":[{"op":"mul","arg":[{"op":"var","arg":["x"]},{"op":"num","arg":["1000"]}]},{"op":"num","arg":["2"]}]},{"op":"num","arg":["500"]}]}]}		102	15	4	0
17	2015-01-22 08:25:52	{"op":"add","arg":[{"op":"sin","arg":[{"op":"var","arg":["x"]}]},{"op":"mul","arg":[{"op":"log","arg":[{"op":"mul","arg":[{"op":"var","arg":["x"]},{"op":"num","arg":["2"]}]},{"op":"num","arg":["2"]}]},{"op":"num","arg":["1"]}]}]}		583	15	4	0
18	2015-01-22 08:26:13	{"op":"add","arg":[{"op":"sin","arg":[{"op":"var","arg":["x"]}]},{"op":"mul","arg":[{"op":"log","arg":[{"op":"mul","arg":[{"op":"var","arg":["x"]},{"op":"num","arg":["2"]}]},{"op":"num","arg":["2"]}]},{"op":"num","arg":["1"]}]},{"op":"num","arg":["500"]}]}		691	16	4	0
19	2015-01-22 08:26:32	{"op":"add","arg":[{"op":"sin","arg":[{"op":"var","arg":["x"]}]},{"op":"mul","arg":[{"op":"log","arg":[{"op":"mul","arg":[{"op":"var","arg":["x"]},{"op":"num","arg":["2"]}]},{"op":"num","arg":["2"]}]},{"op":"num","arg":["1"]}]},{"op":"num","arg":["800"]}]}		444	16	4	0
20	2015-01-22 08:26:59	{"op":"add","arg":[{"op":"sin","arg":[{"op":"var","arg":["x"]}]},{"op":"mul","arg":[{"op":"log","arg":[{"op":"mul","arg":[{"op":"var","arg":["x"]},{"op":"num","arg":["2"]}]},{"op":"num","arg":["2"]}]},{"op":"num","arg":["1"]},{"op":"neg","arg":[{"op":"var","arg":["x"]}]}]},{"op":"num","arg":["800"]}]}		104	18	4	0
21	2015-01-22 08:27:36	{"op":"add","arg":[{"op":"sin","arg":[{"op":"var","arg":["x"]}]},{"op":"mul","arg":[{"op":"log","arg":[{"op":"mul","arg":[{"op":"var","arg":["x"]},{"op":"num","arg":["2"]}]},{"op":"num","arg":["2"]}]},{"op":"num","arg":["-1"]}]},{"op":"num","arg":["800"]}]}		922	16	4	0
22	2015-01-22 08:27:59	{"op":"add","arg":[{"op":"sin","arg":[{"op":"var","arg":["x"]}]},{"op":"mul","arg":[{"op":"log","arg":[{"op":"mul","arg":[{"op":"var","arg":["x"]},{"op":"num","arg":["2"]}]},{"op":"num","arg":["20"]}]},{"op":"num","arg":["-1"]}]},{"op":"num","arg":["800"]}]}		612	16	4	0
23	2015-01-22 08:28:32	{"op":"add","arg":[{"op":"sin","arg":[{"op":"var","arg":["x"]}]},{"op":"mul","arg":[{"op":"log","arg":[{"op":"mul","arg":[{"op":"var","arg":["x"]},{"op":"num","arg":["2"]}]},{"op":"num","arg":["2"]}]},{"op":"num","arg":["-10"]}]},{"op":"num","arg":["800"]}]}		247	16	4	0
24	2015-01-22 08:28:50	{"op":"add","arg":[{"op":"sin","arg":[{"op":"var","arg":["x"]}]},{"op":"mul","arg":[{"op":"log","arg":[{"op":"mul","arg":[{"op":"var","arg":["x"]},{"op":"num","arg":["2"]}]},{"op":"num","arg":["2"]}]},{"op":"num","arg":["-2"]}]},{"op":"num","arg":["800"]}]}		1101	16	4	0
25	2015-01-22 08:29:08	{"op":"add","arg":[{"op":"sin","arg":[{"op":"var","arg":["x"]}]},{"op":"mul","arg":[{"op":"log","arg":[{"op":"mul","arg":[{"op":"var","arg":["x"]},{"op":"num","arg":["2"]}]},{"op":"num","arg":["2"]}]},{"op":"num","arg":["-2"]}]},{"op":"num","arg":["700"]}]}		751	16	4	0
26	2015-01-22 08:29:45	{"op":"add","arg":[{"op":"sin","arg":[{"op":"var","arg":["x"]}]},{"op":"mul","arg":[{"op":"log","arg":[{"op":"mul","arg":[{"op":"var","arg":["x"]},{"op":"num","arg":["2"]}]},{"op":"num","arg":["2"]}]},{"op":"num","arg":["-2"]}]},{"op":"num","arg":["900"]}]}		1416	16	4	0
27	2015-01-22 08:30:03	{"op":"add","arg":[{"op":"mul","arg":[{"op":"log","arg":[{"op":"mul","arg":[{"op":"var","arg":["x"]},{"op":"num","arg":["2"]}]},{"op":"num","arg":["2"]}]},{"op":"num","arg":["-2"]}]},{"op":"num","arg":["900"]}]}		1467	12	4	0
28	2015-01-22 08:30:23	{"op":"add","arg":[{"op":"mul","arg":[{"op":"log","arg":[{"op":"mul","arg":[{"op":"var","arg":["x"]},{"op":"num","arg":["2"]}]},{"op":"num","arg":["2"]}]},{"op":"num","arg":["-2"]}]},{"op":"num","arg":["900"]}]}		1467	12	4	0
29	2015-01-22 08:32:49	{"op":"add","arg":[{"op":"mul","arg":[{"op":"log","arg":[{"op":"mul","arg":[{"op":"var","arg":["x"]},{"op":"num","arg":["2"]}]},{"op":"num","arg":["2"]}]},{"op":"num","arg":["-2"]}]},{"op":"num","arg":["900"]},{"op":"mul","arg":[{"op":"div","arg":[{"op":"var","arg":["x"]},{"op":"num","arg":["3"]}]},{"op":"log","arg":[{"op":"var","arg":["x"]},{"op":"num","arg":["2"]}]}]}]}		115	23	4	0
30	2015-01-22 10:26:43	{"op":"add","arg":[{"op":"num","arg":["500"]},{"op":"sin","arg":[{"op":"var","arg":["x"]}]}]}		1449	6	5	0
31	2015-01-22 10:44:22	{"op":"add","arg":[{"op":"num","arg":["500"]},{"op":"sin","arg":[{"op":"mul","arg":[{"op":"var","arg":["x"]},{"op":"num","arg":["0.5"]}]}]}]}		1341	8	5	0
32	2015-01-22 10:44:58	{"op":"add","arg":[{"op":"num","arg":["500"]},{"op":"sin","arg":[{"op":"mul","arg":[{"op":"var","arg":["x"]},{"op":"num","arg":["0.01"]}]}]}]}		1344	8	5	0
33	2015-01-22 10:45:18	{"op":"add","arg":[{"op":"num","arg":["500"]},{"op":"sin","arg":[{"op":"mul","arg":[{"op":"var","arg":["x"]},{"op":"num","arg":["1"]}]}]}]}		1449	8	5	0
34	2015-01-22 10:46:20	{"op":"add","arg":[{"op":"num","arg":["550"]},{"op":"sin","arg":[{"op":"mul","arg":[{"op":"var","arg":["x"]},{"op":"num","arg":["1"]}]}]},{"op":"mul","arg":[{"op":"num","arg":["-0.02"]},{"op":"var","arg":["x"]}]}]}		1494	11	5	0
35	2015-01-22 10:47:52	{"op":"add","arg":[{"op":"num","arg":["0"]}]}		451	2	6	0
36	2015-01-22 10:48:26	{"op":"add","arg":[{"op":"num","arg":["0"]},{"op":"add","arg":[{"op":"var","arg":["x"]}]},{"op":"sub","arg":[{"op":"var","arg":["x"]}]},{"op":"sub","arg":[{"op":"var","arg":["x"]}]},{"op":"mul","arg":[{"op":"var","arg":["x"]},{"op":"num","arg":["2"]}]},{"op":"mul","arg":[{"op":"var","arg":["x"]},{"op":"num","arg":["2"]}]},{"op":"sin","arg":[{"op":"var","arg":["x"]}]},{"op":"div","arg":[{"op":"var…		148	22	7	0
37	2015-01-22 10:48:36	{"op":"add","arg":[{"op":"num","arg":["0"]},{"op":"sub","arg":[{"op":"var","arg":["x"]}]},{"op":"mul","arg":[{"op":"var","arg":["x"]},{"op":"num","arg":["2"]}]}]}		178	7	8	0
38	2015-01-22 10:49:06	{"op":"add","arg":[{"op":"num","arg":["0"]}]}		451	2	9	0
39	2015-01-22 10:49:20	{"op":"add","arg":[{"op":"num","arg":["0"]}]}		451	2	9	0
40	2015-01-22 10:49:42	{"op":"add","arg":[{"op":"num","arg":["0"]},{"op":"sub","arg":[{"op":"var","arg":["x"]}]},{"op":"mul","arg":[{"op":"var","arg":["x"]},{"op":"num","arg":["2"]}]},{"op":"pow","arg":[{"op":"var","arg":["x"]},{"op":"num","arg":["2"]}]},{"op":"log","arg":[{"op":"ln","arg":[{"op":"div","arg":[{"op":"var","arg":["x"]},{"op":"num","arg":["2"]}]}]},{"op":"num","arg":["2"]}]}]}		111	27	8	0
41	2015-01-22 10:49:58	{"op":"add","arg":[{"op":"num","arg":["0"]},{"op":"pow","arg":[{"op":"var","arg":["x"]},{"op":"num","arg":["2"]}]},{"op":"log","arg":[{"op":"var","arg":["x"]},{"op":"num","arg":["2"]}]}]}		111	15	9	0
42	2015-01-22 10:50:32	{"op":"add","arg":[{"op":"num","arg":["9999"]},{"op":"sub","arg":[{"op":"var","arg":["x"]}]},{"op":"mul","arg":[{"op":"add","arg":[{"op":"var","arg":["x"]}]},{"op":"add","arg":[{"op":"var","arg":["x"]}]},{"op":"sub","arg":[{"op":"var","arg":["x"]}]},{"op":"sub","arg":[{"op":"var","arg":["x"]}]},{"op":"mul","arg":[{"op":"var","arg":["x"]},{"op":"num","arg":["2"]}]},{"op":"sin","arg":[{"op":"var","…		100	56	10	0
43	2015-01-22 10:50:35	{"op":"add","arg":[{"op":"num","arg":["550"]},{"op":"sin","arg":[{"op":"mul","arg":[{"op":"var","arg":["x"]},{"op":"num","arg":["1"]}]}]},{"op":"mul","arg":[{"op":"num","arg":["-0.02"]},{"op":"var","arg":["x"]}]}]}		1494	11	5	0
44	2015-01-22 10:50:41	{"op":"add","arg":[{"op":"num","arg":["1"]},{"op":"mul","arg":[{"op":"sin","arg":[{"op":"sin","arg":[{"op":"var","arg":["x"]}]}]},{"op":"add","arg":[{"op":"var","arg":["x"]}]}]},{"op":"div","arg":[{"op":"log","arg":[{"op":"var","arg":["x"]},{"op":"num","arg":["2"]}]},{"op":"num","arg":["2"]}]}]}		169	21	7	36
45	2015-01-22 10:50:58	{"op":"add","arg":[{"op":"num","arg":["0"]}]}		451	2	11	0
46	2015-01-22 10:51:28	{"op":"add","arg":[{"op":"num","arg":["1"]},{"op":"mul","arg":[{"op":"sin","arg":[{"op":"sin","arg":[{"op":"var","arg":["x"]}]}]},{"op":"add","arg":[{"op":"var","arg":["x"]}]}]},{"op":"div","arg":[{"op":"log","arg":[{"op":"var","arg":["x"]},{"op":"num","arg":["2"]}]},{"op":"num","arg":["2"]}]},{"op":"neg","arg":[{"op":"log","arg":[{"op":"sin","arg":[{"op":"var","arg":["x"]}]},{"op":"num","arg":["…		146	38	7	36
47	2015-01-22 10:52:04	{"op":"add","arg":[{"op":"num","arg":["0"]},{"op":"add","arg":[{"op":"mul","arg":[{"op":"var","arg":["x"]},{"op":"num","arg":["2"]}]}]},{"op":"add","arg":[{"op":"mul","arg":[{"op":"var","arg":["x"]},{"op":"num","arg":["2"]}]}]},{"op":"sub","arg":[{"op":"mul","arg":[{"op":"var","arg":["x"]},{"op":"num","arg":["2"]}]}]},{"op":"sub","arg":[{"op":"mul","arg":[{"op":"var","arg":["x"]},{"op":"num","arg…		146	18	11	0
48	2015-01-22 10:53:03	{"op":"add","arg":[{"op":"num","arg":["0"]},{"op":"sin","arg":[{"op":"var","arg":["x"]}]},{"op":"mul","arg":[{"op":"var","arg":["x"]},{"op":"num","arg":["2"]}]},{"op":"sub","arg":[{"op":"var","arg":["x"]}]},{"op":"mul","arg":[{"op":"var","arg":["x"]},{"op":"num","arg":["2"]}]},{"op":"sin","arg":[{"op":"var","arg":["x"]}]},{"op":"sin","arg":[{"op":"var","arg":["x"]}]}]}		156	22	12	0
49	2015-01-22 10:53:10	{"op":"add","arg":[{"op":"num","arg":["1"]}]}		451	2	11	0
50	2015-01-22 10:53:18	{"op":"add","arg":[{"op":"num","arg":["0"]},{"op":"sin","arg":[{"op":"var","arg":["x"]}]},{"op":"mul","arg":[{"op":"var","arg":["x"]},{"op":"num","arg":["2"]}]},{"op":"sub","arg":[{"op":"var","arg":["x"]}]},{"op":"mul","arg":[{"op":"var","arg":["x"]},{"op":"num","arg":["2"]}]},{"op":"sin","arg":[{"op":"var","arg":["x"]}]},{"op":"sin","arg":[{"op":"var","arg":["x"]}]}]}		156	22	12	0
51	2015-01-22 10:53:44	{"op":"add","arg":[{"op":"num","arg":["0"]},{"op":"sin","arg":[{"op":"var","arg":["x"]}]},{"op":"mul","arg":[{"op":"var","arg":["x"]},{"op":"num","arg":["2"]}]},{"op":"sub","arg":[{"op":"var","arg":["x"]}]},{"op":"mul","arg":[{"op":"var","arg":["x"]},{"op":"num","arg":["2"]}]},{"op":"sin","arg":[{"op":"var","arg":["x"]}]},{"op":"sin","arg":[{"op":"var","arg":["x"]}]},{"op":"mul","arg":[{"op":"var…		118	73	12	0
52	2015-01-22 10:54:31	{"op":"add","arg":[{"op":"num","arg":["10"]}]}		456	2	13	0
53	2015-01-22 10:54:32	{"op":"add","arg":[{"op":"num","arg":["0"]},{"op":"div","arg":[{"op":"var","arg":["x"]},{"op":"num","arg":["2"]}]},{"op":"num","arg":["1"]},{"op":"var","arg":["x"]}]}		225	8	14	0
54	2015-01-22 10:55:00	{"op":"add","arg":[{"op":"add","arg":[{"op":"num","arg":["1"]}]},{"op":"add","arg":[{"op":"num","arg":["1"]}]}]}		452	5	11	0
55	2015-01-22 10:55:27	{"op":"add","arg":[{"op":"add","arg":[{"op":"num","arg":["1"]}]},{"op":"add","arg":[{"op":"num","arg":["1"]}]},{"op":"add","arg":[{"op":"num","arg":["1"]}]}]}		452	7	11	0
56	2015-01-22 10:55:39	{"op":"add","arg":[{"op":"num","arg":["100"]},{"op":"add","arg":[{"op":"cos","arg":[{"op":"var","arg":["x"]}]}]}]}		506	7	13	0
57	2015-01-22 10:56:24	{"op":"add","arg":[{"op":"add","arg":[{"op":"num","arg":["2"]}]},{"op":"add","arg":[{"op":"num","arg":["2"]}]},{"op":"add","arg":[{"op":"num","arg":["2"]}]}]}		454	7	11	0
58	2015-01-22 10:56:35	{"op":"add","arg":[{"op":"div","arg":[{"op":"var","arg":["x"]},{"op":"num","arg":["2"]}]},{"op":"num","arg":["1"]}]}		372	6	13	0
59	2015-01-22 10:57:20	{"op":"add","arg":[{"op":"add","arg":[{"op":"num","arg":["3"]}]},{"op":"add","arg":[{"op":"num","arg":["3"]}]},{"op":"add","arg":[{"op":"num","arg":["3"]}]},{"op":"add","arg":[{"op":"num","arg":["3"]}]},{"op":"add","arg":[{"op":"num","arg":["3"]}]}]}		458	11	11	0
60	2015-01-22 10:57:30	{"op":"add","arg":[{"op":"num","arg":["0"]},{"op":"sub","arg":[{"op":"add","arg":[{"op":"var","arg":["x"]}]},{"op":"add","arg":[{"op":"var","arg":["x"]}]}]},{"op":"mul","arg":[{"op":"var","arg":["x"]},{"op":"num","arg":["2"]}]},{"op":"ln","arg":[{"op":"num","arg":["1"]}]}]}		199	15	15	0
61	2015-01-22 10:57:35	{"op":"add","arg":[{"op":"num","arg":["1"]},{"op":"mul","arg":[{"op":"num","arg":["1"]},{"op":"num","arg":["2"]}]}]}		452	5	13	0
62	2015-01-22 10:58:08	{"op":"add","arg":[{"op":"add","arg":[{"op":"num","arg":["3"]}]},{"op":"add","arg":[{"op":"num","arg":["3"]}]},{"op":"add","arg":[{"op":"num","arg":["3"]}]},{"op":"add","arg":[{"op":"num","arg":["3"]}]},{"op":"add","arg":[{"op":"num","arg":["3"]},{"op":"div","arg":[{"op":"var","arg":["x"]},{"op":"num","arg":["2"]}]}]}]}		373	15	11	0
63	2015-01-22 10:58:16	{"op":"add","arg":[{"op":"num","arg":["0"]}]}		451	2	16	0
64	2015-01-22 10:58:37	{"op":"add","arg":[{"op":"div","arg":[{"op":"div","arg":[{"op":"var","arg":["x"]},{"op":"num","arg":["2"]}]},{"op":"div","arg":[{"op":"var","arg":["x"]},{"op":"num","arg":["2"]}]}]},{"op":"var","arg":["x"]},{"op":"var","arg":["x"]},{"op":"var","arg":["x"]},{"op":"var","arg":["x"]},{"op":"var","arg":["x"]},{"op":"var","arg":["x"]},{"op":"var","arg":["x"]},{"op":"var","arg":["x"]},{"op":"var","arg"…		122	42	15	0
65	2015-01-22 10:58:53	{"op":"add","arg":[{"op":"num","arg":["0"]},{"op":"var","arg":["x"]}]}		274	3	16	0
66	2015-01-22 10:58:54	{"op":"add","arg":[{"op":"num","arg":["1"]},{"op":"num","arg":["1"]},{"op":"num","arg":["1"]}]}		452	4	13	0
67	2015-01-22 10:58:54	{"op":"add","arg":[{"op":"add","arg":[{"op":"num","arg":["3"]}]},{"op":"add","arg":[{"op":"num","arg":["3"]}]},{"op":"add","arg":[{"op":"num","arg":["3"]}]},{"op":"add","arg":[{"op":"num","arg":["3"]}]},{"op":"add","arg":[{"op":"num","arg":["3"]}]},{"op":"sin","arg":[{"op":"pow","arg":[{"op":"var","arg":["x"]},{"op":"num","arg":["2"]}]}]},{"op":"sin","arg":[{"op":"var","arg":["x"]}]}]}		458	25	11	0
68	2015-01-22 10:59:26	{"op":"add","arg":[{"op":"add","arg":[{"op":"num","arg":["3"]}]},{"op":"add","arg":[{"op":"num","arg":["3"]}]},{"op":"add","arg":[{"op":"num","arg":["3"]}]},{"op":"add","arg":[{"op":"num","arg":["3"]}]},{"op":"add","arg":[{"op":"num","arg":["3"]}]},{"op":"sin","arg":[{"op":"var","arg":["x"]}]},{"op":"sin","arg":[{"op":"var","arg":["x"]}]}]}		461	19	11	0
69	2015-01-22 10:59:33	{"op":"add","arg":[{"op":"num","arg":["0"]},{"op":"div","arg":[{"op":"var","arg":["x"]},{"op":"num","arg":["2"]}]}]}		372	6	16	0
70	2015-01-22 11:00:23	{"op":"add","arg":[{"op":"add","arg":[{"op":"num","arg":["5"]}]},{"op":"add","arg":[{"op":"num","arg":["5"]}]},{"op":"add","arg":[{"op":"num","arg":["5"]}]},{"op":"add","arg":[{"op":"num","arg":["5"]}]},{"op":"add","arg":[{"op":"num","arg":["5"]}]},{"op":"sin","arg":[{"op":"var","arg":["x"]}]},{"op":"sin","arg":[{"op":"var","arg":["x"]}]}]}		466	19	11	0
71	2015-01-22 11:00:37	{"op":"add","arg":[{"op":"num","arg":["10"]},{"op":"mul","arg":[{"op":"num","arg":["1"]},{"op":"num","arg":["2"]}]},{"op":"pow","arg":[{"op":"num","arg":["1"]},{"op":"num","arg":["2"]}]}]}		457	12	13	0
72	2015-01-22 11:01:06	{"op":"add","arg":[{"op":"add","arg":[{"op":"num","arg":["10"]}]},{"op":"add","arg":[{"op":"num","arg":["10"]}]},{"op":"add","arg":[{"op":"num","arg":["10"]}]},{"op":"add","arg":[{"op":"num","arg":["10"]}]},{"op":"add","arg":[{"op":"num","arg":["10"]}]},{"op":"sin","arg":[{"op":"var","arg":["x"]}]},{"op":"sin","arg":[{"op":"var","arg":["x"]}]}]}		479	19	11	0
73	2015-01-22 11:01:12	{"op":"add","arg":[{"op":"num","arg":["1"]},{"op":"cos","arg":[{"op":"var","arg":["x"]}]}]}		452	6	16	0
74	2015-01-22 11:01:42	{"op":"add","arg":[{"op":"num","arg":["1"]},{"op":"cos","arg":[{"op":"var","arg":["x"]}]},{"op":"cos","arg":[{"op":"var","arg":["x"]}]},{"op":"cos","arg":[{"op":"var","arg":["x"]}]}]}		453	14	16	0
75	2015-01-22 11:01:55	{"op":"add","arg":[{"op":"add","arg":[{"op":"num","arg":["10"]}]},{"op":"add","arg":[{"op":"num","arg":["10"]}]},{"op":"add","arg":[{"op":"num","arg":["10"]}]},{"op":"add","arg":[{"op":"num","arg":["10"]}]},{"op":"add","arg":[{"op":"log","arg":[{"op":"num","arg":["10"]},{"op":"num","arg":["2"]}]}]},{"op":"sin","arg":[{"op":"var","arg":["x"]}]},{"op":"sin","arg":[{"op":"var","arg":["x"]}]}]}		515	24	11	0
76	2015-01-22 11:02:21	{"op":"add","arg":[{"op":"num","arg":["1"]},{"op":"cos","arg":[{"op":"var","arg":["x"]}]},{"op":"cos","arg":[{"op":"var","arg":["x"]}]},{"op":"cos","arg":[{"op":"var","arg":["x"]}]},{"op":"neg","arg":[{"op":"pow","arg":[{"op":"var","arg":["x"]},{"op":"num","arg":["2"]}]}]},{"op":"sub","arg":[{"op":"mul","arg":[{"op":"var","arg":["x"]},{"op":"num","arg":["2"]}]}]}]}		105	26	16	0
77	2015-01-22 11:02:23	{"op":"add","arg":[{"op":"add","arg":[{"op":"num","arg":["10"]}]},{"op":"add","arg":[{"op":"num","arg":["10"]}]},{"op":"add","arg":[{"op":"num","arg":["10"]}]},{"op":"add","arg":[{"op":"num","arg":["10"]}]},{"op":"add","arg":[{"op":"log","arg":[{"op":"num","arg":["10"]},{"op":"num","arg":["10"]}]}]},{"op":"sin","arg":[{"op":"var","arg":["x"]}]},{"op":"sin","arg":[{"op":"var","arg":["x"]}]}]}		485	24	11	0
78	2015-01-22 11:02:24	{"op":"add","arg":[{"op":"num","arg":["1"]},{"op":"ln","arg":[{"op":"mul","arg":[{"op":"num","arg":["1"]},{"op":"num","arg":["1"]},{"op":"num","arg":["1"]},{"op":"num","arg":["1"]}]}]}]}		458	11	13	0
79	2015-01-22 11:02:44	{"op":"add","arg":[{"op":"add","arg":[{"op":"num","arg":["10"]}]},{"op":"add","arg":[{"op":"num","arg":["10"]}]},{"op":"add","arg":[{"op":"num","arg":["10"]}]},{"op":"add","arg":[{"op":"num","arg":["10"]}]},{"op":"add","arg":[{"op":"log","arg":[{"op":"num","arg":["10"]},{"op":"num","arg":["2"]}]}]},{"op":"sin","arg":[{"op":"var","arg":["x"]}]},{"op":"sin","arg":[{"op":"var","arg":["x"]}]}]}		515	24	11	0
80	2015-01-22 11:02:47	{"op":"add","arg":[{"op":"num","arg":["0"]},{"op":"sub","arg":[{"op":"var","arg":["x"]}]}]}		274	4	17	0
81	2015-01-22 11:03:05	{"op":"add","arg":[{"op":"add","arg":[{"op":"num","arg":["10"]}]},{"op":"add","arg":[{"op":"num","arg":["10"]}]},{"op":"add","arg":[{"op":"num","arg":["10"]}]},{"op":"add","arg":[{"op":"num","arg":["10"]}]},{"op":"add","arg":[{"op":"log","arg":[{"op":"num","arg":["2"]},{"op":"num","arg":["2"]}]}]},{"op":"sin","arg":[{"op":"var","arg":["x"]}]},{"op":"sin","arg":[{"op":"var","arg":["x"]}]}]}		491	24	11	0
82	2015-01-22 11:03:29	{"op":"add","arg":[{"op":"add","arg":[{"op":"num","arg":["10"]}]},{"op":"add","arg":[{"op":"num","arg":["10"]}]},{"op":"add","arg":[{"op":"num","arg":["10"]}]},{"op":"add","arg":[{"op":"num","arg":["10"]}]},{"op":"add","arg":[{"op":"log","arg":[{"op":"num","arg":["10"]},{"op":"num","arg":["1"]}]}]},{"op":"sin","arg":[{"op":"var","arg":["x"]}]},{"op":"sin","arg":[{"op":"var","arg":["x"]}]}]}		102	24	11	0
83	2015-01-22 11:03:30	{"op":"add","arg":[{"op":"num","arg":["1"]},{"op":"log","arg":[{"op":"pow","arg":[{"op":"cos","arg":[{"op":"num","arg":["1"]}]},{"op":"num","arg":["2"]}]},{"op":"num","arg":["2"]}]}]}		561	17	13	0
84	2015-01-22 11:03:49	{"op":"add","arg":[{"op":"add","arg":[{"op":"num","arg":["10"]}]},{"op":"add","arg":[{"op":"num","arg":["10"]}]},{"op":"add","arg":[{"op":"num","arg":["10"]}]},{"op":"add","arg":[{"op":"num","arg":["10"]}]},{"op":"add","arg":[{"op":"log","arg":[{"op":"num","arg":["10"]},{"op":"num","arg":["2"]}]}]},{"op":"sin","arg":[{"op":"var","arg":["x"]}]},{"op":"sin","arg":[{"op":"var","arg":["x"]}]}]}		515	24	11	0
85	2015-01-22 11:03:54	{"op":"add","arg":[{"op":"num","arg":["0"]},{"op":"sub","arg":[{"op":"var","arg":["x"]}]},{"op":"var","arg":["x"]},{"op":"var","arg":["x"]},{"op":"ln","arg":[{"op":"var","arg":["x"]}]},{"op":"cos","arg":[{"op":"var","arg":["x"]}]}]}		177	15	17	0
86	2015-01-22 11:04:08	{"op":"add","arg":[{"op":"add","arg":[{"op":"num","arg":["10"]}]},{"op":"add","arg":[{"op":"num","arg":["10"]}]},{"op":"add","arg":[{"op":"num","arg":["10"]}]},{"op":"add","arg":[{"op":"num","arg":["10"]}]},{"op":"add","arg":[{"op":"log","arg":[{"op":"num","arg":["10"]},{"op":"num","arg":["3"]}]}]},{"op":"sin","arg":[{"op":"var","arg":["x"]}]},{"op":"sin","arg":[{"op":"var","arg":["x"]}]}]}		498	24	11	0
87	2015-01-22 11:04:55	{"op":"add","arg":[{"op":"add","arg":[{"op":"num","arg":["10"]}]},{"op":"add","arg":[{"op":"num","arg":["10"]}]},{"op":"add","arg":[{"op":"num","arg":["10"]}]},{"op":"add","arg":[{"op":"log","arg":[{"op":"num","arg":["2"]},{"op":"num","arg":["10"]}]}]},{"op":"add","arg":[{"op":"log","arg":[{"op":"num","arg":["10"]},{"op":"num","arg":["2"]}]}]},{"op":"sin","arg":[{"op":"var","arg":["x"]}]},{"op":"…		515	29	11	0
88	2015-01-22 11:05:06	{"op":"add","arg":[{"op":"add","arg":[{"op":"num","arg":["10"]}]},{"op":"add","arg":[{"op":"num","arg":["10"]}]},{"op":"add","arg":[{"op":"num","arg":["10"]}]},{"op":"add","arg":[{"op":"log","arg":[{"op":"num","arg":["2"]},{"op":"num","arg":["10"]}]}]},{"op":"add","arg":[{"op":"log","arg":[{"op":"num","arg":["10"]},{"op":"num","arg":["2"]}]}]},{"op":"sin","arg":[{"op":"var","arg":["x"]}]},{"op":"…		515	29	11	0
89	2015-01-22 11:05:36	{"op":"add","arg":[{"op":"add","arg":[{"op":"num","arg":["10"]}]},{"op":"add","arg":[{"op":"num","arg":["10"]}]},{"op":"add","arg":[{"op":"log","arg":[{"op":"num","arg":["10"]},{"op":"num","arg":["2"]}]}]},{"op":"sin","arg":[{"op":"var","arg":["x"]}]},{"op":"sin","arg":[{"op":"var","arg":["x"]}]}]}		502	20	11	0
90	2015-01-22 11:06:14	{"op":"add","arg":[{"op":"add","arg":[{"op":"num","arg":["10"]}]},{"op":"add","arg":[{"op":"num","arg":["10"]}]},{"op":"add","arg":[{"op":"log","arg":[{"op":"num","arg":["10"]},{"op":"num","arg":["2"]}]}]},{"op":"sin","arg":[{"op":"var","arg":["x"]}]},{"op":"sin","arg":[{"op":"var","arg":["x"]}]},{"op":"add","arg":[{"op":"log","arg":[{"op":"num","arg":["2"]},{"op":"num","arg":["10"]}]}]}]}		508	27	11	0
91	2015-01-22 11:06:46	{"op":"add","arg":[{"op":"num","arg":["0"]},{"op":"mul","arg":[{"op":"var","arg":["x"]},{"op":"num","arg":["2"]}]},{"op":"sin","arg":[{"op":"var","arg":["x"]}]}]}		199	9	18	0
92	2015-01-22 11:06:49	{"op":"add","arg":[{"op":"add","arg":[{"op":"num","arg":["10"]}]},{"op":"add","arg":[{"op":"num","arg":["10"]}]},{"op":"add","arg":[{"op":"log","arg":[{"op":"num","arg":["10"]},{"op":"num","arg":["2"]}]}]},{"op":"sin","arg":[{"op":"var","arg":["x"]}]},{"op":"sin","arg":[{"op":"var","arg":["x"]}]},{"op":"add","arg":[{"op":"log","arg":[{"op":"num","arg":["2"]},{"op":"num","arg":["10"]}]}]},{"op":"a…		561	34	11	0
93	2015-01-22 11:07:08	{"op":"add","arg":[{"op":"num","arg":["0"]},{"op":"pow","arg":[{"op":"var","arg":["x"]},{"op":"num","arg":["2"]}]},{"op":"log","arg":[{"op":"var","arg":["x"]},{"op":"num","arg":["2"]}]},{"op":"sin","arg":[{"op":"var","arg":["x"]}]}]}		111	19	17	0
94	2015-01-22 11:07:11	{"op":"add","arg":[{"op":"num","arg":["550"]},{"op":"sin","arg":[{"op":"mul","arg":[{"op":"var","arg":["x"]},{"op":"num","arg":["1"]}]}]},{"op":"mul","arg":[{"op":"num","arg":["-0.02"]},{"op":"var","arg":["x"]}]}]}		1494	11	18	34
95	2015-01-22 11:07:38	{"op":"add","arg":[{"op":"num","arg":["0"]},{"op":"pow","arg":[{"op":"var","arg":["x"]},{"op":"num","arg":["2"]}]},{"op":"log","arg":[{"op":"var","arg":["x"]},{"op":"num","arg":["2"]}]},{"op":"sin","arg":[{"op":"var","arg":["x"]}]},{"op":"mul","arg":[{"op":"var","arg":["x"]},{"op":"num","arg":["2"]}]}]}		111	22	17	0
96	2015-01-22 11:07:39	{"op":"add","arg":[{"op":"add","arg":[{"op":"num","arg":["10"]}]},{"op":"add","arg":[{"op":"num","arg":["10"]}]},{"op":"add","arg":[{"op":"log","arg":[{"op":"num","arg":["10"]},{"op":"num","arg":["2"]}]}]},{"op":"sin","arg":[{"op":"var","arg":["x"]}]},{"op":"sin","arg":[{"op":"var","arg":["x"]}]},{"op":"add","arg":[{"op":"log","arg":[{"op":"num","arg":["2"]},{"op":"num","arg":["10"]}]}]},{"op":"a…		569	41	11	0
97	2015-01-22 11:08:03	{"op":"add","arg":[{"op":"num","arg":["0"]}]}		451	2	17	0
98	2015-01-22 11:08:21	{"op":"add","arg":[{"op":"num","arg":["0"]},{"op":"num","arg":["1"]}]}		451	3	17	0
99	2015-01-22 11:08:29	{"op":"add","arg":[{"op":"num","arg":["550"]},{"op":"sin","arg":[{"op":"mul","arg":[{"op":"var","arg":["x"]},{"op":"num","arg":["1"]}]}]},{"op":"mul","arg":[{"op":"num","arg":["-0.02"]},{"op":"var","arg":["x"]},{"op":"ln","arg":[{"op":"var","arg":["x"]}]}]}]}		172	16	18	34
100	2015-01-22 11:08:43	{"op":"add","arg":[{"op":"add","arg":[{"op":"log","arg":[{"op":"num","arg":["10"]},{"op":"num","arg":["2"]}]}]},{"op":"add","arg":[{"op":"log","arg":[{"op":"num","arg":["10"]},{"op":"num","arg":["2"]}]}]},{"op":"add","arg":[{"op":"log","arg":[{"op":"num","arg":["10"]},{"op":"num","arg":["2"]}]}]},{"op":"sin","arg":[{"op":"var","arg":["x"]}]},{"op":"sin","arg":[{"op":"var","arg":["x"]}]},{"op":"ad…		726	51	11	0
101	2015-01-22 11:08:48	{"op":"add","arg":[{"op":"num","arg":["0"]},{"op":"add","arg":[{"op":"var","arg":["x"]}]},{"op":"log","arg":[{"op":"var","arg":["x"]},{"op":"num","arg":["2"]}]},{"op":"mul","arg":[{"op":"var","arg":["x"]},{"op":"num","arg":["2"]}]},{"op":"mul","arg":[{"op":"var","arg":["x"]},{"op":"num","arg":["2"]}]}]}		155	16	19	0
102	2015-01-22 11:09:04	{"op":"add","arg":[{"op":"num","arg":["0"]},{"op":"add","arg":[{"op":"var","arg":["x"]}]},{"op":"num","arg":["1"]}]}		274	5	17	0
103	2015-01-22 11:09:08	{"op":"add","arg":[{"op":"add","arg":[{"op":"log","arg":[{"op":"num","arg":["10"]},{"op":"num","arg":["2"]}]}]},{"op":"add","arg":[{"op":"log","arg":[{"op":"num","arg":["10"]},{"op":"num","arg":["2"]}]}]},{"op":"add","arg":[{"op":"log","arg":[{"op":"num","arg":["10"]},{"op":"num","arg":["2"]}]}]},{"op":"sin","arg":[{"op":"log","arg":[{"op":"var","arg":["x"]},{"op":"var","arg":["x"]}]}]},{"op":"si…		728	56	11	0
104	2015-01-22 11:09:23	{"op":"add","arg":[{"op":"num","arg":["0"]},{"op":"add","arg":[{"op":"var","arg":["x"]}]},{"op":"log","arg":[{"op":"var","arg":["x"]},{"op":"num","arg":["2"]}]},{"op":"mul","arg":[{"op":"var","arg":["x"]},{"op":"num","arg":["2"]}]},{"op":"mul","arg":[{"op":"var","arg":["x"]},{"op":"num","arg":["2"]},{"op":"neg","arg":[{"op":"var","arg":["x"]}]}]},{"op":"neg","arg":[{"op":"var","arg":["x"]}]},{"op…		104	22	19	0
105	2015-01-22 11:09:30	{"op":"add","arg":[{"op":"add","arg":[{"op":"log","arg":[{"op":"num","arg":["10"]},{"op":"num","arg":["2"]}]}]},{"op":"add","arg":[{"op":"log","arg":[{"op":"num","arg":["10"]},{"op":"num","arg":["2"]}]}]},{"op":"add","arg":[{"op":"log","arg":[{"op":"num","arg":["10"]},{"op":"num","arg":["2"]}]}]},{"op":"sin","arg":[{"op":"var","arg":["x"]}]},{"op":"sin","arg":[{"op":"var","arg":["x"]}]},{"op":"ad…		726	51	11	0
106	2015-01-22 11:09:36	{"op":"add","arg":[{"op":"num","arg":["550"]},{"op":"sin","arg":[{"op":"mul","arg":[{"op":"var","arg":["x"]},{"op":"num","arg":["1"]}]}]},{"op":"mul","arg":[{"op":"num","arg":["-0.02"]},{"op":"var","arg":["x"]},{"op":"num","arg":["1"]}]}]}		1494	12	18	34
107	2015-01-22 11:09:38	{"op":"add","arg":[{"op":"num","arg":["0"]},{"op":"add","arg":[{"op":"var","arg":["x"]}]},{"op":"num","arg":["1"]},{"op":"sub","arg":[{"op":"var","arg":["x"]}]}]}		199	7	17	0
108	2015-01-22 11:10:07	{"op":"add","arg":[{"op":"add","arg":[{"op":"log","arg":[{"op":"num","arg":["10"]},{"op":"num","arg":["2"]}]}]},{"op":"add","arg":[{"op":"log","arg":[{"op":"num","arg":["10"]},{"op":"num","arg":["2"]}]}]},{"op":"add","arg":[{"op":"log","arg":[{"op":"num","arg":["10"]},{"op":"num","arg":["2"]}]}]},{"op":"sin","arg":[{"op":"ln","arg":[{"op":"var","arg":["x"]}]}]},{"op":"sin","arg":[{"op":"var","arg…		756	55	11	0
109	2015-01-22 11:10:15	{"op":"add","arg":[{"op":"num","arg":["550"]},{"op":"sin","arg":[{"op":"mul","arg":[{"op":"var","arg":["x"]},{"op":"num","arg":["1"]}]}]},{"op":"mul","arg":[{"op":"num","arg":["-0.02"]},{"op":"var","arg":["x"]},{"op":"num","arg":["1"]}]},{"op":"div","arg":[{"op":"var","arg":["x"]},{"op":"num","arg":["2"]}]}]}		365	16	18	34
110	2015-01-22 11:10:27	{"op":"add","arg":[{"op":"add","arg":[{"op":"log","arg":[{"op":"num","arg":["10"]},{"op":"num","arg":["2"]}]}]},{"op":"add","arg":[{"op":"log","arg":[{"op":"num","arg":["10"]},{"op":"num","arg":["2"]}]}]},{"op":"add","arg":[{"op":"log","arg":[{"op":"num","arg":["10"]},{"op":"num","arg":["2"]}]}]},{"op":"sin","arg":[{"op":"ln","arg":[{"op":"var","arg":["x"]}]}]},{"op":"sin","arg":[{"op":"ln","arg"…		790	59	11	0
111	2015-01-22 11:10:43	{"op":"add","arg":[{"op":"num","arg":["550"]},{"op":"sin","arg":[{"op":"mul","arg":[{"op":"var","arg":["x"]},{"op":"num","arg":["1"]}]}]},{"op":"mul","arg":[{"op":"num","arg":["-0.02"]},{"op":"var","arg":["x"]},{"op":"num","arg":["1"]}]},{"op":"num","arg":["1"]},{"op":"num","arg":["1"]},{"op":"num","arg":["1"]}]}		1463	15	18	34
112	2015-01-22 11:14:02	{"op":"add","arg":[{"op":"num","arg":["0"]},{"op":"add","arg":[{"op":"var","arg":["x"]}]},{"op":"sub","arg":[{"op":"var","arg":["x"]}]},{"op":"mul","arg":[{"op":"var","arg":["x"]},{"op":"num","arg":["2"]}]},{"op":"sin","arg":[{"op":"var","arg":["x"]}]}]}		166	13	20	0
113	2015-01-22 11:17:03	{"op":"add","arg":[{"op":"num","arg":["0"]},{"op":"add","arg":[{"op":"var","arg":["x"]}]},{"op":"sub","arg":[{"op":"var","arg":["x"]}]}]}		199	6	21	0
114	2015-01-22 11:17:25	{"op":"add","arg":[{"op":"num","arg":["0"]},{"op":"add","arg":[{"op":"var","arg":["x"]}]},{"op":"sub","arg":[{"op":"var","arg":["x"]}]},{"op":"mul","arg":[{"op":"var","arg":["x"]},{"op":"num","arg":["2"]}]}]}		166	9	21	0
115	2015-01-22 11:18:53	{"op":"add","arg":[{"op":"num","arg":["0"]}]}		451	2	22	0
116	2015-01-22 11:20:08	{"op":"add","arg":[{"op":"num","arg":["0"]},{"op":"sub","arg":[{"op":"mul","arg":[{"op":"var","arg":["x"]},{"op":"num","arg":["2"]}]},{"op":"num","arg":["1"]},{"op":"var","arg":["x"]},{"op":"num","arg":["1"]},{"op":"sin","arg":[{"op":"var","arg":["x"]}]}]},{"op":"add","arg":[{"op":"sub","arg":[{"op":"var","arg":["x"]}]},{"op":"sin","arg":[{"op":"var","arg":["x"]}]},{"op":"pow","arg":[{"op":"var",…		111	32	22	0
117	2015-01-22 11:22:16	{"op":"add","arg":[{"op":"num","arg":["0"]},{"op":"sin","arg":[{"op":"var","arg":["x"]}]},{"op":"sin","arg":[{"op":"var","arg":["x"]}]}]}		453	10	23	0
118	2015-01-22 11:23:27	{"op":"add","arg":[{"op":"num","arg":["0"]},{"op":"sin","arg":[{"op":"var","arg":["x"]}]},{"op":"sin","arg":[{"op":"var","arg":["x"]}]},{"op":"mul","arg":[{"op":"var","arg":["x"]},{"op":"num","arg":["2"]}]},{"op":"add","arg":[{"op":"var","arg":["x"]}]},{"op":"sub","arg":[{"op":"var","arg":["x"]}]},{"op":"sin","arg":[{"op":"var","arg":["x"]}]}]}		166	21	23	0
119	2015-01-22 11:23:40	{"op":"add","arg":[{"op":"num","arg":["0"]}]}		451	2	24	0
120	2015-01-22 11:23:53	{"op":"add","arg":[{"op":"num","arg":["0"]},{"op":"add","arg":[{"op":"var","arg":["x"]}]},{"op":"sub","arg":[{"op":"var","arg":["x"]}]}]}		199	6	25	0
121	2015-01-22 11:24:04	{"op":"add","arg":[{"op":"num","arg":["2"]}]}		452	2	24	0
122	2015-01-22 11:24:38	{"op":"add","arg":[{"op":"var","arg":["x"]}]}		274	2	23	0
123	2015-01-22 11:25:26	{"op":"add","arg":[{"op":"num","arg":["0"]},{"op":"add","arg":[{"op":"var","arg":["x"]},{"op":"div","arg":[{"op":"var","arg":["x"]},{"op":"num","arg":["2"]}]},{"op":"num","arg":["1"]}]},{"op":"sub","arg":[{"op":"var","arg":["x"]},{"op":"div","arg":[{"op":"var","arg":["x"]},{"op":"num","arg":["2"]}]},{"op":"num","arg":["1"]}]}]}		199	16	25	0
124	2015-01-22 11:25:32	{"op":"add","arg":[{"op":"num","arg":["0"]},{"op":"sub","arg":[{"op":"var","arg":["x"]}]},{"op":"add","arg":[{"op":"var","arg":["x"]}]},{"op":"sin","arg":[{"op":"var","arg":["x"]}]}]}		199	10	26	0
125	2015-01-22 11:26:01	{"op":"add","arg":[{"op":"add","arg":[{"op":"add","arg":[{"op":"sin","arg":[{"op":"var","arg":["x"]}]}]},{"op":"add","arg":[{"op":"mul","arg":[{"op":"var","arg":["x"]},{"op":"num","arg":["2"]}]}]},{"op":"add","arg":[{"op":"sin","arg":[{"op":"var","arg":["x"]}]}]}]},{"op":"add","arg":[{"op":"add","arg":[{"op":"sin","arg":[{"op":"var","arg":["x"]}]}]},{"op":"add","arg":[{"op":"mul","arg":[{"op":"va…		146	61	23	0
126	2015-01-22 11:26:12	{"op":"add","arg":[{"op":"add","arg":[{"op":"add","arg":[{"op":"sin","arg":[{"op":"var","arg":["x"]}]}]},{"op":"add","arg":[{"op":"mul","arg":[{"op":"var","arg":["x"]},{"op":"num","arg":["2"]}]}]},{"op":"add","arg":[{"op":"sin","arg":[{"op":"var","arg":["x"]}]}]}]},{"op":"add","arg":[{"op":"add","arg":[{"op":"sin","arg":[{"op":"var","arg":["x"]}]}]},{"op":"add","arg":[{"op":"mul","arg":[{"op":"va…		146	61	23	0
127	2015-01-22 11:26:42	{"op":"add","arg":[{"op":"add","arg":[{"op":"add","arg":[{"op":"sin","arg":[{"op":"var","arg":["x"]}]}]},{"op":"add","arg":[{"op":"mul","arg":[{"op":"var","arg":["x"]},{"op":"num","arg":["2"]}]}]},{"op":"add","arg":[{"op":"sin","arg":[{"op":"var","arg":["x"]}]}]}]},{"op":"add","arg":[{"op":"add","arg":[{"op":"sin","arg":[{"op":"var","arg":["x"]}]}]},{"op":"add","arg":[{"op":"mul","arg":[{"op":"va…		146	61	23	0
128	2015-01-22 11:28:21	{"op":"add","arg":[{"op":"num","arg":["0"]},{"op":"add","arg":[{"op":"var","arg":["x"]}]}]}		274	4	27	0
129	2015-01-22 11:29:00	{"op":"add","arg":[{"op":"num","arg":["0"]},{"op":"add","arg":[{"op":"var","arg":["x"]}]},{"op":"mul","arg":[{"op":"var","arg":["x"]},{"op":"num","arg":["2"]}]}]}		178	7	27	0
130	2015-01-22 11:29:33	{"op":"add","arg":[{"op":"num","arg":["0"]},{"op":"add","arg":[{"op":"var","arg":["x"]}]},{"op":"mul","arg":[{"op":"var","arg":["x"]},{"op":"num","arg":["2"]}]},{"op":"neg","arg":[{"op":"var","arg":["x"]}]}]}		199	9	27	0
131	2015-01-22 11:30:10	{"op":"add","arg":[{"op":"num","arg":["0"]},{"op":"add","arg":[{"op":"var","arg":["x"]},{"op":"sin","arg":[{"op":"var","arg":["x"]}]}]},{"op":"mul","arg":[{"op":"var","arg":["x"]},{"op":"num","arg":["2"]}]},{"op":"neg","arg":[{"op":"var","arg":["x"]}]}]}		199	13	27	0
132	2015-01-22 11:31:26	{"op":"add","arg":[{"op":"num","arg":["0"]},{"op":"add","arg":[{"op":"var","arg":["x"]},{"op":"sin","arg":[{"op":"var","arg":["x"]}]}]},{"op":"mul","arg":[{"op":"var","arg":["x"]},{"op":"num","arg":["2"]},{"op":"pow","arg":[{"op":"var","arg":["x"]},{"op":"num","arg":["2"]}]}]},{"op":"neg","arg":[{"op":"var","arg":["x"]}]}]}		107	20	27	0
133	2015-01-22 11:31:42	{"op":"add","arg":[{"op":"num","arg":["0"]}]}		451	2	28	0
134	2015-01-22 11:31:55	{"op":"add","arg":[{"op":"num","arg":["0"]},{"op":"add","arg":[{"op":"var","arg":["x"]}]},{"op":"mul","arg":[{"op":"var","arg":["x"]},{"op":"num","arg":["2"]}]},{"op":"sin","arg":[{"op":"var","arg":["x"]}]},{"op":"mul","arg":[{"op":"var","arg":["x"]},{"op":"num","arg":["2"]}]}]}		156	14	29	0
135	2015-01-22 11:31:59	{"op":"add","arg":[{"op":"num","arg":["0"]},{"op":"sub","arg":[{"op":"var","arg":["x"]}]},{"op":"sub","arg":[{"op":"var","arg":["x"]}]},{"op":"sub","arg":[{"op":"var","arg":["x"]}]},{"op":"sub","arg":[{"op":"var","arg":["x"]}]},{"op":"sub","arg":[{"op":"var","arg":["x"]}]},{"op":"sub","arg":[{"op":"var","arg":["x"]}]},{"op":"sub","arg":[{"op":"var","arg":["x"]}]},{"op":"sub","arg":[{"op":"var","a…		144	20	30	0
136	2015-01-22 11:32:30	{"op":"add","arg":[{"op":"num","arg":["0"]},{"op":"add","arg":[{"op":"var","arg":["x"]},{"op":"sin","arg":[{"op":"var","arg":["x"]}]}]},{"op":"mul","arg":[{"op":"var","arg":["x"]},{"op":"num","arg":["2"]},{"op":"pow","arg":[{"op":"var","arg":["x"]},{"op":"num","arg":["2"]}]}]},{"op":"neg","arg":[{"op":"var","arg":["x"]}]},{"op":"div","arg":[{"op":"num","arg":["1"]},{"op":"var","arg":["x"]}]}]}		107	24	27	0
137	2015-01-22 11:33:12	{"op":"add","arg":[{"op":"num","arg":["0"]},{"op":"add","arg":[{"op":"var","arg":["x"]},{"op":"sin","arg":[{"op":"var","arg":["x"]}]}]},{"op":"mul","arg":[{"op":"var","arg":["x"]},{"op":"num","arg":["2"]},{"op":"pow","arg":[{"op":"var","arg":["x"]},{"op":"num","arg":["2"]}]}]},{"op":"neg","arg":[{"op":"var","arg":["x"]}]},{"op":"div","arg":[{"op":"num","arg":["1"]},{"op":"var","arg":["x"]}]},{"op…		105	38	27	0
138	2015-01-22 11:33:22	{"op":"add","arg":[{"op":"num","arg":["0"]},{"op":"add","arg":[{"op":"var","arg":["x"]},{"op":"sin","arg":[{"op":"var","arg":["x"]}]}]},{"op":"mul","arg":[{"op":"var","arg":["x"]},{"op":"num","arg":["2"]},{"op":"pow","arg":[{"op":"var","arg":["x"]},{"op":"num","arg":["2"]}]}]},{"op":"neg","arg":[{"op":"var","arg":["x"]}]},{"op":"div","arg":[{"op":"num","arg":["1"]},{"op":"var","arg":["x"]}]},{"op…		105	38	27	0
139	2015-01-22 11:35:33	{"op":"add","arg":[{"op":"num","arg":["0"]}]}		451	2	31	0
140	2015-01-22 11:36:04	{"op":"add","arg":[{"op":"num","arg":["0"]},{"op":"add","arg":[{"op":"var","arg":["x"]}]},{"op":"add","arg":[{"op":"var","arg":["x"]}]},{"op":"add","arg":[{"op":"var","arg":["x"]}]},{"op":"sub","arg":[{"op":"var","arg":["x"]}]},{"op":"sub","arg":[{"op":"var","arg":["x"]}]},{"op":"mul","arg":[{"op":"var","arg":["x"]},{"op":"num","arg":["2"]}]},{"op":"mul","arg":[{"op":"var","arg":["x"]},{"op":"num…		144	34	31	0
141	2015-01-22 11:36:49	{"op":"add","arg":[{"op":"num","arg":["1"]}]}		451	2	32	0
142	2015-01-22 11:37:03	{"op":"add","arg":[{"op":"num","arg":["1"]}]}		451	2	32	0
143	2015-01-22 11:37:25	{"op":"add","arg":[{"op":"num","arg":["1"]},{"op":"num","arg":["1"]}]}		452	3	32	0
144	2015-01-22 11:37:46	{"op":"add","arg":[{"op":"num","arg":["1"]},{"op":"num","arg":["1"]},{"op":"ln","arg":[{"op":"var","arg":["x"]}]}]}		521	8	32	0
145	2015-01-22 11:38:24	{"op":"add","arg":[{"op":"num","arg":["1"]},{"op":"num","arg":["1"]},{"op":"ln","arg":[{"op":"var","arg":["x"]}]},{"op":"num","arg":["1"]},{"op":"num","arg":["1"]},{"op":"num","arg":["1"]}]}		523	11	32	0
146	2015-01-22 11:39:34	{"op":"add","arg":[{"op":"num","arg":["550"]},{"op":"sin","arg":[{"op":"mul","arg":[{"op":"var","arg":["x"]},{"op":"num","arg":["1"]}]}]},{"op":"mul","arg":[{"op":"num","arg":["-0.02"]},{"op":"var","arg":["x"]}]}]}		1494	11	32	34
147	2015-01-22 11:39:49	{"op":"add","arg":[{"op":"num","arg":["0"]}]}		451	2	4	0
148	2015-01-22 11:40:43	{"op":"add","arg":[{"op":"num","arg":["550"]},{"op":"sin","arg":[{"op":"mul","arg":[{"op":"var","arg":["x"]},{"op":"num","arg":["15"]}]}]},{"op":"mul","arg":[{"op":"num","arg":["-0.02"]},{"op":"var","arg":["x"]}]}]}		1588	11	32	34
149	2015-01-22 11:41:35	{"op":"add","arg":[{"op":"num","arg":["550"]},{"op":"sin","arg":[{"op":"mul","arg":[{"op":"var","arg":["x"]},{"op":"num","arg":["15"]}]}]},{"op":"mul","arg":[{"op":"num","arg":["-0.02"]},{"op":"var","arg":["x"]}]},{"op":"neg","arg":[{"op":"log","arg":[{"op":"var","arg":["x"]},{"op":"num","arg":["-1"]}]}]}]}		97	18	32	34
150	2015-01-22 11:42:07	{"op":"add","arg":[{"op":"num","arg":["550"]},{"op":"sin","arg":[{"op":"mul","arg":[{"op":"var","arg":["x"]},{"op":"num","arg":["15"]}]}]},{"op":"mul","arg":[{"op":"num","arg":["-0.02"]},{"op":"var","arg":["x"]}]},{"op":"neg","arg":[{"op":"log","arg":[{"op":"var","arg":["x"]},{"op":"num","arg":["0.2"]}]}]}]}		968	18	32	34
151	2015-01-22 11:42:21	{"op":"add","arg":[{"op":"num","arg":["0"]}]}		451	2	4	0
152	2015-01-22 11:42:32	{"op":"add","arg":[{"op":"num","arg":["0"]}]}		451	2	33	0
153	2015-01-22 11:42:45	{"op":"add","arg":[{"op":"num","arg":["550"]},{"op":"mul","arg":[{"op":"num","arg":["-0.02"]},{"op":"var","arg":["x"]}]}]}		1490	5	4	148
154	2015-01-22 11:43:20	{"op":"add","arg":[{"op":"num","arg":["550"]},{"op":"sin","arg":[{"op":"mul","arg":[{"op":"var","arg":["x"]},{"op":"num","arg":["15"]}]}]},{"op":"mul","arg":[{"op":"num","arg":["-0.02"]},{"op":"var","arg":["x"]}]},{"op":"div","arg":[{"op":"sub","arg":[{"op":"var","arg":["x"]}]},{"op":"num","arg":["5"]}]}]}		559	16	32	34
155	2015-01-22 11:43:42	{"op":"add","arg":[{"op":"num","arg":["550"]},{"op":"sin","arg":[{"op":"mul","arg":[{"op":"var","arg":["x"]},{"op":"num","arg":["15"]}]}]},{"op":"mul","arg":[{"op":"num","arg":["-0.02"]},{"op":"var","arg":["x"]}]},{"op":"div","arg":[{"op":"sub","arg":[{"op":"var","arg":["x"]},{"op":"pow","arg":[{"op":"var","arg":["x"]},{"op":"num","arg":["2"]}]}]},{"op":"num","arg":["5"]}]}]}		116	23	32	34
156	2015-01-22 11:44:19	{"op":"add","arg":[{"op":"num","arg":["550"]},{"op":"sin","arg":[{"op":"mul","arg":[{"op":"var","arg":["x"]},{"op":"num","arg":["15"]}]}]},{"op":"mul","arg":[{"op":"num","arg":["-0.02"]},{"op":"var","arg":["x"]}]},{"op":"div","arg":[{"op":"sub","arg":[{"op":"var","arg":["x"]},{"op":"pow","arg":[{"op":"var","arg":["x"]},{"op":"num","arg":["1"]}]}]},{"op":"num","arg":["5"]}]}]}		1588	23	32	34
157	2015-01-22 11:44:30	{"op":"add","arg":[{"op":"num","arg":["0"]},{"op":"add","arg":[{"op":"var","arg":["x"]}]},{"op":"add","arg":[{"op":"var","arg":["x"]}]},{"op":"add","arg":[{"op":"var","arg":["x"]}]},{"op":"add","arg":[{"op":"var","arg":["x"]}]},{"op":"add","arg":[{"op":"var","arg":["x"]}]},{"op":"add","arg":[{"op":"var","arg":["x"]}]},{"op":"mul","arg":[{"op":"var","arg":["x"]},{"op":"num","arg":["2"]}]},{"op":"m…		133	57	34	0
158	2015-01-22 11:44:59	{"op":"add","arg":[{"op":"num","arg":["0"]},{"op":"add","arg":[{"op":"var","arg":["x"]}]},{"op":"add","arg":[{"op":"var","arg":["x"]}]},{"op":"add","arg":[{"op":"var","arg":["x"]}]},{"op":"add","arg":[{"op":"var","arg":["x"]}]},{"op":"add","arg":[{"op":"var","arg":["x"]}]},{"op":"add","arg":[{"op":"var","arg":["x"]}]},{"op":"mul","arg":[{"op":"var","arg":["x"]},{"op":"num","arg":["2"]}]},{"op":"m…		127	84	34	0
159	2015-01-22 11:46:10	{"op":"add","arg":[{"op":"num","arg":["20"]},{"op":"var","arg":["x"]},{"op":"sub","arg":[{"op":"neg","arg":[{"op":"div","arg":[{"op":"var","arg":["x"]},{"op":"num","arg":["2"]}]}]},{"op":"pow","arg":[{"op":"var","arg":["x"]},{"op":"num","arg":["2"]}]},{"op":"add","arg":[{"op":"sin","arg":[{"op":"var","arg":["x"]}]},{"op":"log","arg":[{"op":"var","arg":["x"]},{"op":"num","arg":["2"]}]},{"op":"num"…		105	31	33	0
160	2015-01-22 11:46:41	{"op":"add","arg":[{"op":"num","arg":["0"]}]}		451	2	35	0
161	2015-01-22 11:46:42	{"op":"add","arg":[{"op":"num","arg":["0"]},{"op":"cos","arg":[{"op":"var","arg":["x"]}]},{"op":"pow","arg":[{"op":"var","arg":["x"]},{"op":"num","arg":["2"]}]},{"op":"neg","arg":[{"op":"var","arg":["x"]}]},{"op":"cos","arg":[{"op":"var","arg":["x"]}]}]}		111	19	36	0
162	2015-01-22 11:46:52	{"op":"add","arg":[{"op":"num","arg":["14"]}]}		457	2	37	0
163	2015-01-22 11:46:52	{"op":"add","arg":[{"op":"num","arg":["0"]},{"op":"sub","arg":[{"op":"var","arg":["x"]}]},{"op":"sin","arg":[{"op":"var","arg":["x"]}]},{"op":"mul","arg":[{"op":"var","arg":["x"]},{"op":"num","arg":["2"]}]},{"op":"sub","arg":[{"op":"var","arg":["x"]}]},{"op":"add","arg":[{"op":"var","arg":["x"]}]}]}		156	15	38	0
164	2015-01-22 11:46:56	{"op":"add","arg":[{"op":"num","arg":["0"]},{"op":"cos","arg":[{"op":"var","arg":["x"]}]},{"op":"pow","arg":[{"op":"var","arg":["x"]},{"op":"num","arg":["2"]}]},{"op":"neg","arg":[{"op":"var","arg":["x"]}]},{"op":"cos","arg":[{"op":"var","arg":["x"]}]}]}		111	19	36	0
165	2015-01-22 11:47:07	{"op":"add","arg":[{"op":"num","arg":["0"]}]}		451	2	39	0
166	2015-01-22 11:47:16	{"op":"add","arg":[{"op":"num","arg":["0"]},{"op":"add","arg":[{"op":"var","arg":["x"]}]},{"op":"sub","arg":[{"op":"mul","arg":[{"op":"var","arg":["x"]},{"op":"num","arg":["2"]}]},{"op":"sin","arg":[{"op":"mul","arg":[{"op":"var","arg":["x"]},{"op":"num","arg":["2"]}]}]}]},{"op":"mul","arg":[{"op":"var","arg":["x"]},{"op":"num","arg":["2"]}]}]}		156	17	35	0
167	2015-01-22 11:47:31	{"op":"add","arg":[{"op":"num","arg":["0"]},{"op":"add","arg":[{"op":"var","arg":["x"]}]},{"op":"sub","arg":[{"op":"mul","arg":[{"op":"var","arg":["x"]},{"op":"num","arg":["2"]}]},{"op":"sin","arg":[{"op":"mul","arg":[{"op":"var","arg":["x"]},{"op":"num","arg":["2"]}]}]}]},{"op":"mul","arg":[{"op":"var","arg":["x"]},{"op":"num","arg":["2"]}]}]}		156	17	35	0
168	2015-01-22 11:47:45	{"op":"add","arg":[{"op":"num","arg":["550"]},{"op":"sin","arg":[{"op":"mul","arg":[{"op":"var","arg":["x"]},{"op":"num","arg":["15"]}]}]},{"op":"mul","arg":[{"op":"num","arg":["-0.02"]},{"op":"var","arg":["x"]}]}]}		1588	11	39	148
169	2015-01-22 11:47:50	{"op":"add","arg":[{"op":"num","arg":["0"]}]}		451	2	40	0
170	2015-01-22 11:47:59	{"op":"add","arg":[{"op":"num","arg":["0"]},{"op":"sub","arg":[{"op":"var","arg":["x"]}]},{"op":"sin","arg":[{"op":"var","arg":["x"]}]},{"op":"mul","arg":[{"op":"var","arg":["x"]},{"op":"num","arg":["2"]}]},{"op":"sub","arg":[{"op":"var","arg":["x"]}]},{"op":"add","arg":[{"op":"var","arg":["x"]}]},{"op":"add","arg":[{"op":"var","arg":["x"]}]},{"op":"pow","arg":[{"op":"var","arg":["x"]},{"op":"num…		110	147	38	0
171	2015-01-22 11:48:13	{"op":"add","arg":[{"op":"num","arg":["0"]}]}		451	2	41	0
172	2015-01-22 11:48:18	{"op":"add","arg":[{"op":"num","arg":["0"]},{"op":"ln","arg":[{"op":"var","arg":["x"]}]},{"op":"div","arg":[{"op":"var","arg":["x"]},{"op":"num","arg":["2"]}]},{"op":"var","arg":["x"]},{"op":"num","arg":["1"]}]}		222	13	42	0
173	2015-01-22 11:48:24	{"op":"add","arg":[{"op":"num","arg":["1"]},{"op":"num","arg":["1"]},{"op":"var","arg":["x"]},{"op":"div","arg":[{"op":"var","arg":["x"]},{"op":"num","arg":["2"]}]},{"op":"ln","arg":[{"op":"var","arg":["x"]}]},{"op":"div","arg":[{"op":"var","arg":["x"]},{"op":"num","arg":["2"]}]},{"op":"num","arg":["1"]},{"op":"var","arg":["x"]}]}		177	19	43	0
174	2015-01-22 11:48:35	{"op":"add","arg":[{"op":"num","arg":["0"]},{"op":"sub","arg":[{"op":"var","arg":["x"]}]},{"op":"sub","arg":[{"op":"var","arg":["x"]}]},{"op":"sub","arg":[{"op":"var","arg":["x"]}]},{"op":"mul","arg":[{"op":"var","arg":["x"]},{"op":"num","arg":["2"]}]}]}		156	11	44	0
175	2015-01-22 11:48:45	{"op":"add","arg":[{"op":"num","arg":["1"]},{"op":"num","arg":["1"]},{"op":"var","arg":["x"]},{"op":"div","arg":[{"op":"var","arg":["x"]},{"op":"num","arg":["2"]}]},{"op":"ln","arg":[{"op":"var","arg":["x"]}]},{"op":"div","arg":[{"op":"var","arg":["x"]},{"op":"num","arg":["2"]}]},{"op":"num","arg":["1"]},{"op":"var","arg":["x"]}]}		177	19	45	0
176	2015-01-22 11:48:47	{"op":"add","arg":[{"op":"log","arg":[{"op":"sin","arg":[{"op":"sin","arg":[{"op":"sin","arg":[{"op":"var","arg":["x"]}]}]}]},{"op":"num","arg":["2"]}]},{"op":"pow","arg":[{"op":"mul","arg":[{"op":"cos","arg":[{"op":"var","arg":["x"]}]},{"op":"pow","arg":[{"op":"var","arg":["x"]},{"op":"num","arg":["2"]}]}]},{"op":"num","arg":["2"]}]}]}		102	34	33	0
177	2015-01-22 11:48:55	{"op":"add","arg":[{"op":"num","arg":["0"]},{"op":"sub","arg":[{"op":"var","arg":["x"]}]},{"op":"add","arg":[{"op":"var","arg":["x"]}]},{"op":"mul","arg":[{"op":"var","arg":["x"]},{"op":"num","arg":["2"]}]},{"op":"sin","arg":[{"op":"var","arg":["x"]}]}]}		166	13	46	0
178	2015-01-22 11:49:03	{"op":"add","arg":[{"op":"num","arg":["0"]},{"op":"sub","arg":[{"op":"var","arg":["x"]}]},{"op":"sub","arg":[{"op":"var","arg":["x"]}]},{"op":"sub","arg":[{"op":"var","arg":["x"]}]},{"op":"mul","arg":[{"op":"var","arg":["x"]},{"op":"num","arg":["2"]}]},{"op":"sin","arg":[{"op":"var","arg":["x"]}]},{"op":"sin","arg":[{"op":"var","arg":["x"]}]},{"op":"mul","arg":[{"op":"var","arg":["x"]},{"op":"num…		139	29	44	0
179	2015-01-22 11:49:10	{"op":"add","arg":[{"op":"num","arg":["5"]},{"op":"div","arg":[{"op":"num","arg":["2"]},{"op":"num","arg":["2"]}]}]}		454	6	41	0
180	2015-01-22 11:49:11	{"op":"add","arg":[{"op":"num","arg":["0"]},{"op":"ln","arg":[{"op":"var","arg":["x"]}]},{"op":"div","arg":[{"op":"var","arg":["x"]},{"op":"num","arg":["2"]}]},{"op":"var","arg":["x"]},{"op":"num","arg":["1"]},{"op":"sin","arg":[{"op":"var","arg":["x"]}]}]}		223	17	42	0
181	2015-01-22 11:49:14	{"op":"add","arg":[{"op":"num","arg":["0"]}]}		451	2	47	0
182	2015-01-22 11:49:15	{"op":"add","arg":[{"op":"num","arg":["550"]},{"op":"mul","arg":[{"op":"num","arg":["-0.02"]},{"op":"var","arg":["x"]}]}]}		1490	5	48	153
183	2015-01-22 11:49:25	{"op":"add","arg":[{"op":"num","arg":["1"]},{"op":"num","arg":["1"]},{"op":"var","arg":["x"]},{"op":"div","arg":[{"op":"var","arg":["x"]},{"op":"num","arg":["2"]}]},{"op":"ln","arg":[{"op":"var","arg":["x"]}]},{"op":"div","arg":[{"op":"var","arg":["x"]},{"op":"num","arg":["2"]}]},{"op":"num","arg":["1"]},{"op":"var","arg":["x"]}]}		177	19	49	0
184	2015-01-22 11:49:25	{"op":"add","arg":[{"op":"num","arg":["0"]}]}		451	2	47	0
185	2015-01-22 11:49:26	{"op":"add","arg":[{"op":"num","arg":["0"]},{"op":"ln","arg":[{"op":"var","arg":["x"]}]},{"op":"div","arg":[{"op":"var","arg":["x"]},{"op":"num","arg":["2"]}]},{"op":"var","arg":["x"]},{"op":"num","arg":["1"]},{"op":"sin","arg":[{"op":"var","arg":["x"]}]}]}		223	17	42	0
186	2015-01-22 11:49:28	{"op":"add","arg":[{"op":"div","arg":[{"op":"var","arg":["x"]},{"op":"num","arg":["20"]}]}]}		488	5	33	0
187	2015-01-22 11:49:36	{"op":"add","arg":[{"op":"num","arg":["550"]},{"op":"mul","arg":[{"op":"num","arg":["-0.02"]},{"op":"var","arg":["x"]}]}]}		1490	5	48	153
188	2015-01-22 11:49:43	{"op":"add","arg":[{"op":"num","arg":["1"]},{"op":"num","arg":["1"]},{"op":"var","arg":["x"]},{"op":"div","arg":[{"op":"var","arg":["x"]},{"op":"num","arg":["2"]}]},{"op":"ln","arg":[{"op":"var","arg":["x"]}]},{"op":"div","arg":[{"op":"var","arg":["x"]},{"op":"num","arg":["2"]}]},{"op":"num","arg":["1"]},{"op":"var","arg":["x"]}]}		177	19	50	0
189	2015-01-22 11:50:04	{"op":"add","arg":[{"op":"num","arg":["1"]},{"op":"num","arg":["1"]},{"op":"var","arg":["x"]},{"op":"div","arg":[{"op":"var","arg":["x"]},{"op":"num","arg":["2"]}]},{"op":"ln","arg":[{"op":"var","arg":["x"]}]},{"op":"div","arg":[{"op":"var","arg":["x"]},{"op":"num","arg":["2"]}]},{"op":"num","arg":["1"]},{"op":"var","arg":["x"]},{"op":"var","arg":["x"]},{"op":"var","arg":["x"]},{"op":"var","arg":…		133	41	51	0
190	2015-01-22 11:50:05	{"op":"add","arg":[{"op":"num","arg":["0"]},{"op":"sub","arg":[{"op":"var","arg":["x"]}]},{"op":"mul","arg":[{"op":"var","arg":["x"]},{"op":"num","arg":["2"]}]}]}		178	7	52	0
191	2015-01-22 11:50:06	{"op":"add","arg":[{"op":"num","arg":["0"]},{"op":"sub","arg":[{"op":"var","arg":["x"]}]},{"op":"mul","arg":[{"op":"var","arg":["x"]},{"op":"num","arg":["2"]}]},{"op":"sin","arg":[{"op":"var","arg":["x"]}]},{"op":"pow","arg":[{"op":"var","arg":["x"]},{"op":"num","arg":["2"]}]},{"op":"neg","arg":[{"op":"var","arg":["x"]}]},{"op":"div","arg":[{"op":"var","arg":["x"]},{"op":"num","arg":["2"]}]},{"op…		108	67	40	0
192	2015-01-22 11:50:19	{"op":"add","arg":[{"op":"num","arg":["0"]},{"op":"ln","arg":[{"op":"var","arg":["x"]}]},{"op":"div","arg":[{"op":"var","arg":["x"]},{"op":"num","arg":["2"]}]},{"op":"num","arg":["1"]},{"op":"var","arg":["x"]},{"op":"add","arg":[{"op":"var","arg":["x"]}]},{"op":"add","arg":[{"op":"var","arg":["x"]}]},{"op":"sub","arg":[{"op":"var","arg":["x"]}]},{"op":"mul","arg":[{"op":"var","arg":["x"]},{"op":"…		111	52	44	0
193	2015-01-22 11:50:45	{"op":"add","arg":[{"op":"pow","arg":[{"op":"add","arg":[{"op":"log","arg":[{"op":"mul","arg":[{"op":"var","arg":["x"]},{"op":"num","arg":["2"]}]},{"op":"num","arg":["2"]}]},{"op":"log","arg":[{"op":"mul","arg":[{"op":"var","arg":["x"]},{"op":"num","arg":["2"]}]},{"op":"num","arg":["2"]}]}]},{"op":"num","arg":["2"]}]}]}		102	24	33	0
194	2015-01-22 11:50:46	{"op":"add","arg":[{"op":"mul","arg":[{"op":"num","arg":["-0.02"]},{"op":"var","arg":["x"]}]},{"op":"log","arg":[{"op":"pow","arg":[{"op":"var","arg":["x"]},{"op":"num","arg":["2"]}]},{"op":"neg","arg":[{"op":"pow","arg":[{"op":"var","arg":["x"]},{"op":"num","arg":["2"]}]}]}]}]}		97	23	48	153
195	2015-01-22 11:50:50	{"op":"add","arg":[{"op":"num","arg":["550"]},{"op":"sin","arg":[{"op":"mul","arg":[{"op":"var","arg":["x"]},{"op":"num","arg":["15"]}]}]},{"op":"mul","arg":[{"op":"num","arg":["-0.02"]},{"op":"sin","arg":[{"op":"var","arg":["x"]}]}]}]}		1218	14	39	168
196	2015-01-22 11:50:52	{"op":"add","arg":[{"op":"num","arg":["0"]},{"op":"ln","arg":[{"op":"var","arg":["x"]}]},{"op":"div","arg":[{"op":"var","arg":["x"]},{"op":"num","arg":["2"]}]},{"op":"num","arg":["1"]},{"op":"var","arg":["x"]},{"op":"add","arg":[{"op":"var","arg":["x"]}]},{"op":"add","arg":[{"op":"var","arg":["x"]}]},{"op":"sub","arg":[{"op":"var","arg":["x"]}]},{"op":"mul","arg":[{"op":"var","arg":["x"]},{"op":"…		111	63	44	0
197	2015-01-22 11:51:05	{"op":"add","arg":[{"op":"var","arg":["x"]}]}		274	2	33	0
198	2015-01-22 11:51:18	{"op":"add","arg":[{"op":"var","arg":["x"]}]}		274	2	33	0
199	2015-01-22 11:51:20	{"op":"add","arg":[{"op":"num","arg":["0"]},{"op":"ln","arg":[{"op":"var","arg":["x"]}]},{"op":"div","arg":[{"op":"var","arg":["x"]},{"op":"num","arg":["2"]}]},{"op":"num","arg":["1"]},{"op":"var","arg":["x"]},{"op":"add","arg":[{"op":"var","arg":["x"]}]},{"op":"add","arg":[{"op":"var","arg":["x"]}]},{"op":"sub","arg":[{"op":"var","arg":["x"]}]},{"op":"mul","arg":[{"op":"var","arg":["x"]},{"op":"…		111	63	44	0
200	2015-01-22 11:51:33	{"op":"add","arg":[{"op":"num","arg":["0.0004"]},{"op":"sub","arg":[{"op":"var","arg":["x"]}]},{"op":"mul","arg":[{"op":"var","arg":["x"]},{"op":"num","arg":["2"]}]},{"op":"pow","arg":[{"op":"log","arg":[{"op":"var","arg":["x"]},{"op":"num","arg":["2"]}]},{"op":"num","arg":["2"]}]}]}		105	19	52	0
201	2015-01-22 11:51:36	{"op":"add","arg":[{"op":"num","arg":["550"]},{"op":"sin","arg":[{"op":"mul","arg":[{"op":"var","arg":["x"]},{"op":"num","arg":["15"]}]}]},{"op":"mul","arg":[{"op":"num","arg":["-0.02"]},{"op":"var","arg":["x"]}]},{"op":"add","arg":[{"op":"mul","arg":[{"op":"neg","arg":[{"op":"pow","arg":[{"op":"log","arg":[{"op":"var","arg":["x"]},{"op":"num","arg":["2"]}]},{"op":"div","arg":[{"op":"var","arg":[…		97	32	39	168
202	2015-01-22 11:51:39	{"op":"add","arg":[{"op":"num","arg":["0"]},{"op":"div","arg":[{"op":"var","arg":["x"]},{"op":"num","arg":["2"]}]},{"op":"ln","arg":[{"op":"var","arg":["x"]}]},{"op":"var","arg":["x"]}]}		222	12	53	0
203	2015-01-22 11:51:39	{"op":"add","arg":[{"op":"mul","arg":[{"op":"num","arg":["-0.02"]},{"op":"var","arg":["x"]},{"op":"cos","arg":[{"op":"var","arg":["x"]}]}]}]}		396	8	48	153
204	2015-01-22 11:51:42	{"op":"add","arg":[{"op":"ln","arg":[{"op":"var","arg":["x"]}]}]}		520	6	33	0
205	2015-01-22 11:51:53	{"op":"add","arg":[{"op":"num","arg":["0"]},{"op":"div","arg":[{"op":"var","arg":["x"]},{"op":"num","arg":["2"]}]},{"op":"ln","arg":[{"op":"var","arg":["x"]}]},{"op":"var","arg":["x"]}]}		222	12	53	0
206	2015-01-22 11:52:04	{"op":"add","arg":[{"op":"num","arg":["0"]}]}		451	2	54	0
207	2015-01-22 11:52:09	{"op":"add","arg":[{"op":"mul","arg":[{"op":"num","arg":["-0.02"]},{"op":"var","arg":["x"]},{"op":"cos","arg":[{"op":"var","arg":["x"]}]}]}]}		396	8	48	153
208	2015-01-22 11:52:21	{"op":"add","arg":[{"op":"var","arg":["x"]}]}		274	2	39	168
209	2015-01-22 11:52:39	{"op":"add","arg":[{"op":"mul","arg":[{"op":"num","arg":["-0.02"]},{"op":"var","arg":["x"]},{"op":"cos","arg":[{"op":"var","arg":["x"]}]},{"op":"sin","arg":[{"op":"pow","arg":[{"op":"var","arg":["x"]},{"op":"num","arg":["2"]}]}]}]}]}		170	18	48	153
210	2015-01-22 11:52:49	{"op":"add","arg":[{"op":"num","arg":["0"]},{"op":"mul","arg":[{"op":"var","arg":["x"]},{"op":"num","arg":["2"]}]},{"op":"sin","arg":[{"op":"var","arg":["x"]}]}]}		199	9	54	0
211	2015-01-22 11:52:50	{"op":"add","arg":[{"op":"num","arg":["5"]},{"op":"div","arg":[{"op":"num","arg":["8"]},{"op":"num","arg":["2"]}]}]}		455	6	41	0
212	2015-01-22 11:52:59	{"op":"add","arg":[{"op":"num","arg":["0.0004"]},{"op":"sub","arg":[{"op":"var","arg":["x"]}]},{"op":"mul","arg":[{"op":"var","arg":["x"]},{"op":"num","arg":["2"]}]},{"op":"pow","arg":[{"op":"log","arg":[{"op":"var","arg":["x"]},{"op":"num","arg":["2"]}]},{"op":"num","arg":["2"]}]},{"op":"num","arg":["1"]}]}		105	20	52	0
213	2015-01-22 11:53:03	{"op":"add","arg":[{"op":"div","arg":[{"op":"var","arg":["x"]},{"op":"var","arg":["x"]}]},{"op":"ln","arg":[{"op":"var","arg":["x"]}]}]}		520	10	53	0
214	2015-01-22 11:53:03	{"op":"add","arg":[{"op":"num","arg":["0"]},{"op":"sub","arg":[{"op":"var","arg":["x"]}]},{"op":"mul","arg":[{"op":"var","arg":["x"]},{"op":"num","arg":["2"]}]},{"op":"sin","arg":[{"op":"var","arg":["x"]}]},{"op":"pow","arg":[{"op":"var","arg":["x"]},{"op":"num","arg":["2"]}]},{"op":"neg","arg":[{"op":"var","arg":["x"]}]},{"op":"div","arg":[{"op":"var","arg":["x"]},{"op":"num","arg":["2"]}]},{"op…		107	145	40	0
215	2015-01-22 11:53:09	{"op":"add","arg":[{"op":"num","arg":["550"]},{"op":"sin","arg":[{"op":"mul","arg":[{"op":"var","arg":["x"]},{"op":"num","arg":["15"]}]}]},{"op":"mul","arg":[{"op":"num","arg":["-0.02"]},{"op":"var","arg":["x"]}]}]}		1588	11	4	148
216	2015-01-22 11:53:23	{"op":"add","arg":[{"op":"num","arg":["0"]},{"op":"sub","arg":[{"op":"var","arg":["x"]}]},{"op":"mul","arg":[{"op":"var","arg":["x"]},{"op":"num","arg":["2"]}]},{"op":"sin","arg":[{"op":"var","arg":["x"]}]},{"op":"pow","arg":[{"op":"var","arg":["x"]},{"op":"num","arg":["2"]}]},{"op":"neg","arg":[{"op":"var","arg":["x"]}]},{"op":"div","arg":[{"op":"var","arg":["x"]},{"op":"num","arg":["2"]}]},{"op…		107	173	40	0
217	2015-01-22 11:54:00	{"op":"add","arg":[{"op":"num","arg":["550"]},{"op":"sin","arg":[{"op":"mul","arg":[{"op":"var","arg":["x"]},{"op":"num","arg":["15"]}]}]},{"op":"mul","arg":[{"op":"num","arg":["-0.02"]},{"op":"var","arg":["x"]}]}]}		1588	11	36	215
218	2015-01-22 11:54:00	{"op":"add","arg":[{"op":"num","arg":["0.0004"]},{"op":"sub","arg":[{"op":"var","arg":["x"]}]},{"op":"mul","arg":[{"op":"var","arg":["x"]},{"op":"num","arg":["2"]}]},{"op":"pow","arg":[{"op":"log","arg":[{"op":"var","arg":["x"]},{"op":"num","arg":["2"]}]},{"op":"num","arg":["2"]}]},{"op":"num","arg":["1"]}]}		105	20	52	0
219	2015-01-22 11:54:03	{"op":"add","arg":[{"op":"add","arg":[{"op":"add","arg":[{"op":"sin","arg":[{"op":"var","arg":["x"]}]}]},{"op":"sub","arg":[{"op":"mul","arg":[{"op":"var","arg":["x"]},{"op":"num","arg":["2"]}]}]},{"op":"add","arg":[{"op":"sin","arg":[{"op":"var","arg":["x"]}]}]}]},{"op":"sub","arg":[{"op":"add","arg":[{"op":"pow","arg":[{"op":"var","arg":["x"]},{"op":"num","arg":["2"]}]},{"op":"log","arg":[{"op"…		107	90	23	0
220	2015-01-22 11:54:10	{"op":"add","arg":[{"op":"num","arg":["550"]},{"op":"sin","arg":[{"op":"mul","arg":[{"op":"var","arg":["x"]},{"op":"num","arg":["15"]}]}]},{"op":"mul","arg":[{"op":"num","arg":["-0.02"]},{"op":"var","arg":["x"]}]}]}		1588	11	40	215
221	2015-01-22 11:54:19	{"op":"add","arg":[{"op":"div","arg":[{"op":"pow","arg":[{"op":"num","arg":["101"]},{"op":"num","arg":["101"]}]},{"op":"pow","arg":[{"op":"num","arg":["-101"]},{"op":"num","arg":["-101"]}]}]},{"op":"ln","arg":[{"op":"var","arg":["x"]}]}]}		97	22	39	168
222	2015-01-22 11:54:24	{"op":"add","arg":[{"op":"div","arg":[{"op":"var","arg":["x"]},{"op":"var","arg":["x"]}]},{"op":"ln","arg":[{"op":"var","arg":["x"]}]},{"op":"mul","arg":[{"op":"var","arg":["x"]},{"op":"var","arg":["x"]},{"op":"var","arg":["x"]},{"op":"var","arg":["x"]},{"op":"var","arg":["x"]},{"op":"var","arg":["x"]},{"op":"var","arg":["x"]},{"op":"var","arg":["x"]}]}]}		102	19	53	0
223	2015-01-22 11:54:25	{"op":"add","arg":[{"op":"ln","arg":[{"op":"var","arg":["x"]}]},{"op":"ln","arg":[{"op":"var","arg":["x"]}]}]}		634	11	33	0
224	2015-01-22 11:54:39	{"op":"add","arg":[{"op":"div","arg":[{"op":"pow","arg":[{"op":"num","arg":["101"]},{"op":"num","arg":["101"]}]},{"op":"pow","arg":[{"op":"num","arg":["-101"]},{"op":"num","arg":["-101"]}]}]}]}		97	17	39	168
225	2015-01-22 11:54:43	{"op":"add","arg":[{"op":"num","arg":["0.0004"]},{"op":"sub","arg":[{"op":"var","arg":["x"]}]},{"op":"mul","arg":[{"op":"var","arg":["x"]},{"op":"num","arg":["2"]}]},{"op":"pow","arg":[{"op":"log","arg":[{"op":"var","arg":["x"]},{"op":"num","arg":["2"]}]},{"op":"num","arg":["2"]}]},{"op":"num","arg":["100"]}]}		105	20	52	0
226	2015-01-22 11:54:48	{"op":"add","arg":[{"op":"num","arg":["0"]},{"op":"mul","arg":[{"op":"var","arg":["x"]},{"op":"num","arg":["2"]}]},{"op":"mul","arg":[{"op":"var","arg":["x"]},{"op":"num","arg":["2"]}]},{"op":"mul","arg":[{"op":"var","arg":["x"]},{"op":"num","arg":["2"]}]},{"op":"mul","arg":[{"op":"var","arg":["x"]},{"op":"num","arg":["2"]}]},{"op":"mul","arg":[{"op":"var","arg":["x"]},{"op":"num","arg":["2"]}]},…		123	44	36	0
227	2015-01-22 11:54:50	{"op":"add","arg":[{"op":"add","arg":[{"op":"add","arg":[{"op":"sin","arg":[{"op":"var","arg":["x"]}]}]},{"op":"sub","arg":[{"op":"var","arg":["x"]}]},{"op":"add","arg":[{"op":"sin","arg":[{"op":"var","arg":["x"]}]}]}]},{"op":"sub","arg":[{"op":"add","arg":[{"op":"pow","arg":[{"op":"var","arg":["x"]},{"op":"num","arg":["2"]}]},{"op":"log","arg":[{"op":"var","arg":["x"]},{"op":"num","arg":["2"]}]}…		107	85	23	0
228	2015-01-22 11:54:51	{"op":"add","arg":[{"op":"ln","arg":[{"op":"var","arg":["x"]}]},{"op":"ln","arg":[{"op":"var","arg":["x"]}]},{"op":"div","arg":[{"op":"var","arg":["x"]},{"op":"num","arg":["2"]}]}]}		365	15	33	0
229	2015-01-22 11:54:55	{"op":"add","arg":[{"op":"div","arg":[{"op":"var","arg":["x"]},{"op":"var","arg":["x"]}]},{"op":"ln","arg":[{"op":"var","arg":["x"]}]},{"op":"mul","arg":[{"op":"var","arg":["x"]},{"op":"num","arg":["2"]}]},{"op":"sin","arg":[{"op":"var","arg":["x"]}]}]}		197	17	53	0
230	2015-01-22 11:55:25	{"op":"add","arg":[{"op":"ln","arg":[{"op":"var","arg":["x"]}]},{"op":"ln","arg":[{"op":"var","arg":["x"]}]},{"op":"mul","arg":[{"op":"sin","arg":[{"op":"var","arg":["x"]}]},{"op":"num","arg":["2"]}]}]}		641	17	33	0
231	2015-01-22 11:55:33	{"op":"add","arg":[{"op":"div","arg":[{"op":"mul","arg":[{"op":"log","arg":[{"op":"var","arg":["x"]},{"op":"num","arg":["2"]}]},{"op":"num","arg":["2"]}]},{"op":"num","arg":["2"]}]},{"op":"div","arg":[{"op":"mul","arg":[{"op":"pow","arg":[{"op":"var","arg":["x"]},{"op":"num","arg":["2"]}]},{"op":"num","arg":["2"]}]},{"op":"num","arg":["2"]}]},{"op":"div","arg":[{"op":"mul","arg":[{"op":"neg","arg…		111	31	39	168
232	2015-01-22 11:55:41	{"op":"add","arg":[{"op":"num","arg":["0"]},{"op":"mul","arg":[{"op":"var","arg":["x"]},{"op":"num","arg":["2"]}]},{"op":"mul","arg":[{"op":"var","arg":["x"]},{"op":"num","arg":["2"]}]},{"op":"mul","arg":[{"op":"var","arg":["x"]},{"op":"num","arg":["2"]}]},{"op":"mul","arg":[{"op":"var","arg":["x"]},{"op":"num","arg":["2"]}]},{"op":"mul","arg":[{"op":"var","arg":["x"]},{"op":"num","arg":["2"]}]},…		106	388	36	0
233	2015-01-22 11:55:47	{"op":"add","arg":[{"op":"num","arg":["0"]}]}		451	2	55	0
234	2015-01-22 11:55:53	{"op":"add","arg":[{"op":"neg","arg":[{"op":"var","arg":["x"]}]},{"op":"neg","arg":[{"op":"div","arg":[{"op":"var","arg":["x"]},{"op":"num","arg":["2"]}]}]},{"op":"neg","arg":[{"op":"var","arg":["x"]}]},{"op":"neg","arg":[{"op":"ln","arg":[{"op":"num","arg":["1"]}]}]}]}		165	16	23	0
235	2015-01-22 11:56:10	{"op":"add","arg":[{"op":"ln","arg":[{"op":"var","arg":["x"]}]},{"op":"ln","arg":[{"op":"var","arg":["x"]}]},{"op":"mul","arg":[{"op":"sin","arg":[{"op":"var","arg":["x"]}]},{"op":"num","arg":["2"]}]},{"op":"pow","arg":[{"op":"log","arg":[{"op":"cos","arg":[{"op":"var","arg":["x"]}]},{"op":"num","arg":["2"]}]},{"op":"num","arg":["2"]}]}]}		108	32	33	0
236	2015-01-22 11:56:20	{"op":"add","arg":[{"op":"num","arg":["0"]}]}		451	2	55	0
237	2015-01-22 11:56:43	{"op":"add","arg":[{"op":"num","arg":["0"]},{"op":"add","arg":[{"op":"var","arg":["x"]}]},{"op":"sub","arg":[{"op":"var","arg":["x"]}]},{"op":"mul","arg":[{"op":"var","arg":["x"]},{"op":"num","arg":["2"]}]},{"op":"sin","arg":[{"op":"var","arg":["x"]}]},{"op":"cos","arg":[{"op":"var","arg":["x"]}]},{"op":"neg","arg":[{"op":"var","arg":["x"]}]},{"op":"pow","arg":[{"op":"var","arg":["x"]},{"op":"num…		111	45	56	0
238	2015-01-22 11:56:48	{"op":"add","arg":[{"op":"ln","arg":[{"op":"var","arg":["x"]}]},{"op":"ln","arg":[{"op":"var","arg":["x"]}]},{"op":"mul","arg":[{"op":"sin","arg":[{"op":"var","arg":["x"]}]},{"op":"num","arg":["2"]}]},{"op":"neg","arg":[{"op":"var","arg":["x"]}]}]}		245	19	33	0
239	2015-01-22 11:56:49	{"op":"add","arg":[{"op":"num","arg":["0"]}]}		451	2	57	0
240	2015-01-22 11:56:59	{"op":"add","arg":[{"op":"neg","arg":[{"op":"var","arg":["x"]}]},{"op":"neg","arg":[{"op":"div","arg":[{"op":"var","arg":["x"]},{"op":"num","arg":["2"]}]}]},{"op":"neg","arg":[{"op":"var","arg":["x"]}]},{"op":"neg","arg":[{"op":"ln","arg":[{"op":"num","arg":["1"]}]}]},{"op":"neg","arg":[{"op":"var","arg":["x"]}]},{"op":"neg","arg":[{"op":"var","arg":["x"]}]}]}		146	20	23	0
241	2015-01-22 11:57:02	{"op":"add","arg":[{"op":"num","arg":["0"]},{"op":"add","arg":[{"op":"sub","arg":[{"op":"mul","arg":[{"op":"var","arg":["x"]},{"op":"num","arg":["2"]}]}]}]},{"op":"sub","arg":[{"op":"var","arg":["x"]}]}]}		178	9	55	0
242	2015-01-22 11:57:05	{"op":"add","arg":[{"op":"ln","arg":[{"op":"var","arg":["x"]}]},{"op":"ln","arg":[{"op":"var","arg":["x"]}]},{"op":"neg","arg":[{"op":"var","arg":["x"]}]}]}		245	13	33	0
243	2015-01-22 11:57:23	{"op":"add","arg":[{"op":"var","arg":["x"]}]}		274	2	52	0
244	2015-01-22 11:58:10	{"op":"add","arg":[{"op":"num","arg":["0"]},{"op":"add","arg":[{"op":"sub","arg":[{"op":"mul","arg":[{"op":"var","arg":["x"]},{"op":"num","arg":["10000"]}]}]}]},{"op":"sub","arg":[{"op":"var","arg":["x"]}]}]}		102	9	55	0
245	2015-01-22 11:58:15	{"op":"add","arg":[{"op":"var","arg":["x"]}]}		274	2	52	0
246	2015-01-22 11:58:21	{"op":"add","arg":[{"op":"num","arg":["0"]}]}		451	2	23	0
247	2015-01-22 11:58:44	{"op":"add","arg":[{"op":"var","arg":["x"]},{"op":"ln","arg":[{"op":"var","arg":["x"]}]}]}		271	7	52	0
248	2015-01-22 11:58:53	{"op":"add","arg":[{"op":"var","arg":["x"]}]}		274	2	57	0
249	2015-01-22 11:59:01	{"op":"add","arg":[{"op":"var","arg":["x"]}]}		274	2	55	0
250	2015-01-22 11:59:14	{"op":"add","arg":[{"op":"var","arg":["x"]}]}		274	2	52	0
251	2015-01-22 11:59:34	{"op":"add","arg":[{"op":"var","arg":["x"]},{"op":"var","arg":["x"]}]}		199	3	52	0
252	2015-01-22 11:59:37	{"op":"add","arg":[{"op":"var","arg":["x"]},{"op":"sin","arg":[{"op":"pow","arg":[{"op":"var","arg":["x"]},{"op":"num","arg":["2"]}]}]}]}		275	12	57	0
253	2015-01-22 11:59:39	{"op":"add","arg":[{"op":"num","arg":["550"]},{"op":"sin","arg":[{"op":"mul","arg":[{"op":"var","arg":["x"]},{"op":"num","arg":["15"]}]}]},{"op":"mul","arg":[{"op":"num","arg":["-0.02"]},{"op":"var","arg":["x"]}]}]}		1588	11	23	148
254	2015-01-22 12:00:02	{"op":"add","arg":[{"op":"var","arg":["x"]},{"op":"sin","arg":[{"op":"pow","arg":[{"op":"var","arg":["x"]},{"op":"num","arg":["2"]}]}]},{"op":"var","arg":["x"]},{"op":"var","arg":["x"]},{"op":"var","arg":["x"]},{"op":"var","arg":["x"]},{"op":"var","arg":["x"]},{"op":"var","arg":["x"]},{"op":"var","arg":["x"]},{"op":"var","arg":["x"]},{"op":"var","arg":["x"]}]}		142	21	57	0
255	2015-01-22 12:00:03	{"op":"add","arg":[{"op":"num","arg":["550"]},{"op":"sin","arg":[{"op":"mul","arg":[{"op":"var","arg":["x"]},{"op":"num","arg":["15"]}]}]},{"op":"mul","arg":[{"op":"num","arg":["-0.02"]},{"op":"var","arg":["x"]}]},{"op":"add","arg":[{"op":"num","arg":["1"]},{"op":"sin","arg":[{"op":"mul","arg":[{"op":"var","arg":["x"]},{"op":"num","arg":["1"]}]}]},{"op":"mul","arg":[{"op":"var","arg":["x"]},{"op"…		262	22	56	148
256	2015-01-22 12:00:26	{"op":"add","arg":[{"op":"var","arg":["x"]},{"op":"sin","arg":[{"op":"pow","arg":[{"op":"var","arg":["x"]},{"op":"num","arg":["2"]}]}]},{"op":"var","arg":["x"]},{"op":"var","arg":["x"]},{"op":"var","arg":["x"]},{"op":"var","arg":["x"]},{"op":"var","arg":["x"]},{"op":"var","arg":["x"]},{"op":"var","arg":["x"]},{"op":"var","arg":["x"]},{"op":"var","arg":["x"]},{"op":"add","arg":[{"op":"var","arg":[…		125	49	57	0
257	2015-01-22 12:00:32	{"op":"add","arg":[{"op":"num","arg":["550"]},{"op":"sin","arg":[{"op":"mul","arg":[{"op":"var","arg":["x"]},{"op":"num","arg":["15"]}]}]},{"op":"mul","arg":[{"op":"num","arg":["-0.02"]},{"op":"var","arg":["x"]}]}]}		1588	11	56	148
258	2015-01-22 12:00:33	{"op":"add","arg":[{"op":"num","arg":["550"]},{"op":"sin","arg":[{"op":"mul","arg":[{"op":"var","arg":["x"]},{"op":"num","arg":["17"]}]}]},{"op":"mul","arg":[{"op":"num","arg":["-0.02"]},{"op":"var","arg":["x"]}]}]}		1539	11	23	148
259	2015-01-22 12:01:06	{"op":"add","arg":[{"op":"num","arg":["550"]},{"op":"sin","arg":[{"op":"mul","arg":[{"op":"var","arg":["x"]},{"op":"num","arg":["14"]}]}]},{"op":"mul","arg":[{"op":"num","arg":["-0.02"]},{"op":"var","arg":["x"]}]}]}		1578	11	23	148
260	2015-01-22 12:01:42	{"op":"add","arg":[{"op":"num","arg":["560"]},{"op":"sin","arg":[{"op":"mul","arg":[{"op":"var","arg":["x"]},{"op":"num","arg":["14"]}]}]},{"op":"mul","arg":[{"op":"num","arg":["-0.01"]},{"op":"var","arg":["x"]}]}]}		1270	11	23	148
261	2015-01-22 12:01:55	{"op":"add","arg":[{"op":"var","arg":["x"]},{"op":"pow","arg":[{"op":"var","arg":["x"]},{"op":"num","arg":["2"]}]}]}		111	9	52	0
262	2015-01-22 12:02:03	{"op":"add","arg":[{"op":"num","arg":["0"]},{"op":"add","arg":[{"op":"var","arg":["x"]}]},{"op":"mul","arg":[{"op":"var","arg":["x"]},{"op":"num","arg":["2"]}]},{"op":"sin","arg":[{"op":"var","arg":["x"]}]},{"op":"mul","arg":[{"op":"var","arg":["x"]},{"op":"num","arg":["2"]}]}]}		156	14	58	0
263	2015-01-22 12:02:19	{"op":"add","arg":[{"op":"num","arg":["0"]},{"op":"sub","arg":[{"op":"var","arg":["x"]}]},{"op":"mul","arg":[{"op":"var","arg":["x"]},{"op":"num","arg":["2"]}]},{"op":"sin","arg":[{"op":"pow","arg":[{"op":"var","arg":["x"]},{"op":"num","arg":["2"]}]}]},{"op":"pow","arg":[{"op":"var","arg":["x"]},{"op":"num","arg":["2"]}]},{"op":"neg","arg":[{"op":"var","arg":["x"]}]}]}		111	26	41	0
264	2015-01-22 12:02:26	{"op":"add","arg":[{"op":"num","arg":["0"]},{"op":"add","arg":[{"op":"var","arg":["x"]}]},{"op":"mul","arg":[{"op":"var","arg":["x"]},{"op":"num","arg":["2"]}]},{"op":"sin","arg":[{"op":"var","arg":["x"]}]},{"op":"mul","arg":[{"op":"var","arg":["x"]},{"op":"num","arg":["2"]}]}]}		156	14	58	0
265	2015-01-22 12:02:28	{"op":"add","arg":[{"op":"num","arg":["560"]},{"op":"sin","arg":[{"op":"mul","arg":[{"op":"var","arg":["x"]},{"op":"num","arg":["14"]}]}]},{"op":"mul","arg":[{"op":"num","arg":["-0.02"]},{"op":"var","arg":["x"]}]}]}		1446	11	23	148
266	2015-01-22 12:02:43	{"op":"add","arg":[{"op":"num","arg":["0"]}]}		451	2	57	0
267	2015-01-22 12:03:00	{"op":"add","arg":[{"op":"num","arg":["540"]},{"op":"sin","arg":[{"op":"mul","arg":[{"op":"var","arg":["x"]},{"op":"num","arg":["14"]}]}]},{"op":"mul","arg":[{"op":"num","arg":["-0.02"]},{"op":"var","arg":["x"]}]}]}		1673	11	23	148
268	2015-01-22 12:03:05	{"op":"add","arg":[{"op":"num","arg":["100"]}]}		505	2	57	0
269	2015-01-22 12:03:18	{"op":"add","arg":[{"op":"num","arg":["0"]}]}		451	2	58	0
270	2015-01-22 12:03:37	{"op":"add","arg":[{"op":"num","arg":["100"]},{"op":"mul","arg":[{"op":"var","arg":["x"]},{"op":"num","arg":["2"]}]}]}		198	5	57	0
271	2015-01-22 12:03:37	{"op":"add","arg":[{"op":"num","arg":["0"]}]}		451	2	58	0
272	2015-01-22 12:03:58	{"op":"add","arg":[{"op":"num","arg":["440"]},{"op":"sin","arg":[{"op":"mul","arg":[{"op":"var","arg":["x"]},{"op":"num","arg":["14"]}]}]},{"op":"mul","arg":[{"op":"num","arg":["-0.02"]},{"op":"var","arg":["x"]}]}]}		1143	11	23	267
273	2015-01-22 12:04:28	{"op":"add","arg":[{"op":"num","arg":["440"]},{"op":"sin","arg":[{"op":"mul","arg":[{"op":"var","arg":["x"]},{"op":"num","arg":["18"]}]}]},{"op":"mul","arg":[{"op":"num","arg":["-0.02"]},{"op":"var","arg":["x"]}]}]}		1125	11	23	267
274	2015-01-22 12:04:57	{"op":"add","arg":[{"op":"num","arg":["480"]},{"op":"sin","arg":[{"op":"mul","arg":[{"op":"var","arg":["x"]},{"op":"num","arg":["18"]}]}]},{"op":"mul","arg":[{"op":"num","arg":["-0.02"]},{"op":"var","arg":["x"]}]}]}		1544	11	23	267
275	2015-01-22 12:05:36	{"op":"add","arg":[{"op":"num","arg":["480"]},{"op":"sin","arg":[{"op":"mul","arg":[{"op":"var","arg":["x"]},{"op":"num","arg":["19"]}]}]},{"op":"mul","arg":[{"op":"num","arg":["-0.025"]},{"op":"var","arg":["x"]}]}]}		1523	11	23	267
276	2015-01-22 12:06:19	{"op":"add","arg":[{"op":"num","arg":["490"]},{"op":"sin","arg":[{"op":"mul","arg":[{"op":"var","arg":["x"]},{"op":"num","arg":["20"]}]}]},{"op":"mul","arg":[{"op":"num","arg":["-0.023"]},{"op":"var","arg":["x"]}]}]}		1630	11	23	267
277	2015-01-22 12:06:51	{"op":"add","arg":[{"op":"num","arg":["50"]},{"op":"mul","arg":[{"op":"sin","arg":[{"op":"var","arg":["x"]}]},{"op":"num","arg":["2"]}]}]}		479	8	59	0
278	2015-01-22 12:07:05	{"op":"add","arg":[{"op":"num","arg":["0"]},{"op":"sub","arg":[{"op":"var","arg":["x"]}]},{"op":"mul","arg":[{"op":"var","arg":["x"]},{"op":"num","arg":["2"]}]},{"op":"sin","arg":[{"op":"var","arg":["x"]}]},{"op":"pow","arg":[{"op":"var","arg":["x"]},{"op":"num","arg":["2"]}]}]}		111	18	60	0
279	2015-01-22 12:07:08	{"op":"add","arg":[{"op":"num","arg":["495"]},{"op":"sin","arg":[{"op":"mul","arg":[{"op":"var","arg":["x"]},{"op":"num","arg":["20.25"]}]}]},{"op":"mul","arg":[{"op":"num","arg":["-0.0235"]},{"op":"var","arg":["x"]}]}]}		1673	11	23	267
280	2015-01-22 12:07:16	{"op":"add","arg":[{"op":"num","arg":["0"]},{"op":"sub","arg":[{"op":"var","arg":["x"]}]}]}		274	4	61	0
281	2015-01-22 12:07:26	{"op":"add","arg":[{"op":"num","arg":["500"]},{"op":"mul","arg":[{"op":"sin","arg":[{"op":"var","arg":["x"]}]},{"op":"num","arg":["2"]}]}]}		1438	8	59	0
282	2015-01-22 12:08:07	{"op":"add","arg":[{"op":"num","arg":["520"]},{"op":"sin","arg":[{"op":"mul","arg":[{"op":"var","arg":["x"]},{"op":"num","arg":["14.5"]}]}]},{"op":"mul","arg":[{"op":"num","arg":["-0.0225"]},{"op":"var","arg":["x"]}]}]}		1821	11	23	267
283	2015-01-22 12:08:36	{"op":"add","arg":[{"op":"num","arg":["520"]},{"op":"sin","arg":[{"op":"mul","arg":[{"op":"var","arg":["x"]},{"op":"num","arg":["14.5"]}]}]},{"op":"mul","arg":[{"op":"num","arg":["-0.025"]},{"op":"var","arg":["x"]}]}]}		1899	11	23	267
284	2015-01-22 12:08:46	{"op":"add","arg":[{"op":"num","arg":["550"]},{"op":"mul","arg":[{"op":"sin","arg":[{"op":"var","arg":["x"]}]},{"op":"num","arg":["2"]},{"op":"div","arg":[{"op":"var","arg":["x"]},{"op":"num","arg":["0.0001"]}]}]}]}		100	12	59	0
285	2015-01-22 12:08:59	{"op":"add","arg":[{"op":"num","arg":["520"]},{"op":"sin","arg":[{"op":"mul","arg":[{"op":"var","arg":["x"]},{"op":"num","arg":["14.5"]}]}]},{"op":"mul","arg":[{"op":"num","arg":["-0.08"]},{"op":"var","arg":["x"]}]}]}		1087	11	23	267
286	2015-01-22 12:09:22	{"op":"add","arg":[{"op":"num","arg":["550"]},{"op":"mul","arg":[{"op":"sin","arg":[{"op":"var","arg":["x"]}]},{"op":"num","arg":["2"]}]},{"op":"div","arg":[{"op":"var","arg":["x"]},{"op":"num","arg":["0.001"]}]}]}		102	12	59	0
287	2015-01-22 12:09:26	{"op":"add","arg":[{"op":"num","arg":["520"]},{"op":"sin","arg":[{"op":"mul","arg":[{"op":"var","arg":["x"]},{"op":"num","arg":["14.5"]}]}]},{"op":"mul","arg":[{"op":"num","arg":["-0.03"]},{"op":"var","arg":["x"]}]}]}		1989	11	23	267
288	2015-01-22 12:09:49	{"op":"add","arg":[{"op":"num","arg":["550"]},{"op":"mul","arg":[{"op":"sin","arg":[{"op":"var","arg":["x"]}]},{"op":"num","arg":["2"]}]},{"op":"div","arg":[{"op":"var","arg":["x"]},{"op":"num","arg":["2"]}]}]}		357	12	59	0
289	2015-01-22 12:09:59	{"op":"add","arg":[{"op":"num","arg":["90"]},{"op":"sub","arg":[{"op":"var","arg":["x"]}]},{"op":"mul","arg":[{"op":"var","arg":["x"]},{"op":"num","arg":["250"]}]},{"op":"sin","arg":[{"op":"var","arg":["x"]}]},{"op":"pow","arg":[{"op":"var","arg":["x"]},{"op":"num","arg":["260"]}]}]}		102	18	60	0
290	2015-01-22 12:10:28	{"op":"add","arg":[{"op":"num","arg":["0"]}]}		451	2	62	0
291	2015-01-22 12:10:42	{"op":"add","arg":[{"op":"num","arg":["90"]}]}		499	2	60	0
292	2015-01-22 12:10:47	{"op":"add","arg":[{"op":"num","arg":["0"]}]}		451	2	62	0
293	2015-01-22 12:10:51	{"op":"add","arg":[{"op":"num","arg":["550"]},{"op":"mul","arg":[{"op":"sin","arg":[{"op":"var","arg":["x"]}]},{"op":"num","arg":["2"]}]},{"op":"div","arg":[{"op":"var","arg":["x"]},{"op":"num","arg":["-0.5"]}]}]}		192	12	59	0
294	2015-01-22 12:10:55	{"op":"add","arg":[{"op":"num","arg":["90"]}]}		499	2	60	0
295	2015-01-22 12:11:17	{"op":"add","arg":[{"op":"num","arg":["520"]},{"op":"sin","arg":[{"op":"mul","arg":[{"op":"var","arg":["x"]},{"op":"num","arg":["14"]}]}]},{"op":"mul","arg":[{"op":"num","arg":["-0.03"]},{"op":"var","arg":["x"]}]}]}		1987	11	23	287
296	2015-01-22 12:11:20	{"op":"add","arg":[{"op":"num","arg":["0"]},{"op":"cos","arg":[{"op":"var","arg":["x"]}]},{"op":"cos","arg":[{"op":"var","arg":["x"]}]},{"op":"neg","arg":[{"op":"var","arg":["x"]}]},{"op":"pow","arg":[{"op":"var","arg":["x"]},{"op":"num","arg":["2"]}]},{"op":"log","arg":[{"op":"var","arg":["x"]},{"op":"num","arg":["2"]}]}]}		111	25	62	0
297	2015-01-22 12:11:32	{"op":"add","arg":[{"op":"pow","arg":[{"op":"var","arg":["x"]},{"op":"num","arg":["2"]}]}]}		111	8	60	0
298	2015-01-22 12:11:33	{"op":"add","arg":[{"op":"num","arg":["0"]}]}		451	2	58	0
299	2015-01-22 12:11:36	{"op":"add","arg":[{"op":"num","arg":["550"]},{"op":"mul","arg":[{"op":"sin","arg":[{"op":"var","arg":["x"]}]},{"op":"num","arg":["2"]}]},{"op":"div","arg":[{"op":"var","arg":["x"]},{"op":"num","arg":["-1.0001"]}]}]}		272	12	59	0
300	2015-01-22 12:11:42	{"op":"add","arg":[{"op":"num","arg":["510"]},{"op":"sin","arg":[{"op":"mul","arg":[{"op":"var","arg":["x"]},{"op":"num","arg":["14"]}]}]},{"op":"mul","arg":[{"op":"num","arg":["-0.03"]},{"op":"var","arg":["x"]}]}]}		1856	11	23	287
301	2015-01-22 12:11:51	{"op":"add","arg":[{"op":"num","arg":["550"]},{"op":"mul","arg":[{"op":"sin","arg":[{"op":"var","arg":["x"]}]},{"op":"num","arg":["2"]}]},{"op":"div","arg":[{"op":"var","arg":["x"]},{"op":"num","arg":["-1"]}]}]}		271	12	59	0
302	2015-01-22 12:12:04	{"op":"add","arg":[{"op":"num","arg":["525"]},{"op":"sin","arg":[{"op":"mul","arg":[{"op":"var","arg":["x"]},{"op":"num","arg":["14"]}]}]},{"op":"mul","arg":[{"op":"num","arg":["-0.03"]},{"op":"var","arg":["x"]}]}]}		2040	11	23	287
303	2015-01-22 12:12:24	{"op":"add","arg":[{"op":"num","arg":["0"]},{"op":"mul","arg":[{"op":"var","arg":["x"]},{"op":"num","arg":["2"]}]},{"op":"sin","arg":[{"op":"var","arg":["x"]}]},{"op":"sub","arg":[{"op":"mul","arg":[{"op":"var","arg":["x"]},{"op":"num","arg":["2"]}]},{"op":"sin","arg":[{"op":"var","arg":["x"]}]}]},{"op":"add","arg":[{"op":"var","arg":["x"]}]}]}		156	19	58	0
304	2015-01-22 12:12:29	{"op":"add","arg":[{"op":"sub","arg":[{"op":"mul","arg":[{"op":"var","arg":["x"]},{"op":"num","arg":["2"]}]}]}]}		199	5	60	0
305	2015-01-22 12:13:02	{"op":"add","arg":[{"op":"sub","arg":[{"op":"mul","arg":[{"op":"var","arg":["x"]},{"op":"num","arg":["2"]}]}]},{"op":"ln","arg":[{"op":"var","arg":["x"]}]}]}		197	10	60	0
306	2015-01-22 12:13:46	{"op":"add","arg":[{"op":"num","arg":["0"]}]}		451	2	4	0
307	2015-01-22 12:13:47	{"op":"add","arg":[{"op":"sub","arg":[{"op":"mul","arg":[{"op":"var","arg":["x"]},{"op":"num","arg":["2"]}]},{"op":"ln","arg":[{"op":"var","arg":["x"]}]}]},{"op":"ln","arg":[{"op":"var","arg":["x"]}]}]}		199	15	60	0
308	2015-01-22 12:14:26	{"op":"add","arg":[{"op":"num","arg":["525"]},{"op":"sin","arg":[{"op":"mul","arg":[{"op":"var","arg":["x"]},{"op":"num","arg":["14"]}]}]},{"op":"mul","arg":[{"op":"num","arg":["-0.03"]},{"op":"var","arg":["x"]}]}]}		2040	11	60	302
309	2015-01-22 12:14:26	{"op":"add","arg":[{"op":"num","arg":["550"]},{"op":"mul","arg":[{"op":"sin","arg":[{"op":"var","arg":["x"]}]},{"op":"num","arg":["2"]}]},{"op":"div","arg":[{"op":"div","arg":[{"op":"div","arg":[{"op":"var","arg":["x"]},{"op":"num","arg":["0.5"]}]},{"op":"num","arg":["0.5"]}]},{"op":"num","arg":["0.5"]}]}]}		143	18	59	0
310	2015-01-22 12:15:04	{"op":"add","arg":[{"op":"num","arg":["525"]},{"op":"sin","arg":[{"op":"mul","arg":[{"op":"var","arg":["x"]},{"op":"num","arg":["14"]},{"op":"ln","arg":[{"op":"var","arg":["x"]}]}]}]},{"op":"mul","arg":[{"op":"num","arg":["-0.03"]},{"op":"var","arg":["x"]}]}]}		2398	16	60	302
311	2015-01-22 12:15:43	{"op":"add","arg":[{"op":"num","arg":["0"]},{"op":"add","arg":[{"op":"var","arg":["x"]}]},{"op":"sub","arg":[{"op":"var","arg":["x"]}]},{"op":"mul","arg":[{"op":"var","arg":["x"]},{"op":"num","arg":["2"]}]},{"op":"sin","arg":[{"op":"var","arg":["x"]}]}]}		166	13	63	0
312	2015-01-22 12:15:50	{"op":"add","arg":[{"op":"num","arg":["525"]},{"op":"sin","arg":[{"op":"mul","arg":[{"op":"var","arg":["x"]},{"op":"num","arg":["14"]},{"op":"ln","arg":[{"op":"var","arg":["x"]}]}]}]},{"op":"mul","arg":[{"op":"num","arg":["-0.03"]},{"op":"var","arg":["x"]},{"op":"ln","arg":[{"op":"var","arg":["x"]}]}]}]}		156	21	60	310
313	2015-01-22 12:16:00	{"op":"add","arg":[{"op":"num","arg":["0"]},{"op":"sub","arg":[{"op":"var","arg":["x"]}]},{"op":"mul","arg":[{"op":"var","arg":["x"]},{"op":"num","arg":["2"]}]},{"op":"sin","arg":[{"op":"var","arg":["x"]}]},{"op":"div","arg":[{"op":"var","arg":["x"]},{"op":"num","arg":["2"]}]},{"op":"var","arg":["x"]},{"op":"ln","arg":[{"op":"var","arg":["x"]}]},{"op":"var","arg":["x"]}]}		152	22	64	0
314	2015-01-22 12:16:13	{"op":"add","arg":[{"op":"num","arg":["525"]},{"op":"sin","arg":[{"op":"mul","arg":[{"op":"var","arg":["x"]},{"op":"num","arg":["14"]},{"op":"ln","arg":[{"op":"var","arg":["x"]}]}]}]},{"op":"mul","arg":[{"op":"num","arg":["-0.03"]},{"op":"var","arg":["x"]}]}]}		2398	16	4	310
315	2015-01-22 12:16:18	{"op":"add","arg":[{"op":"num","arg":["0"]},{"op":"sub","arg":[{"op":"var","arg":["x"]}]},{"op":"mul","arg":[{"op":"var","arg":["x"]},{"op":"num","arg":["2"]}]},{"op":"sin","arg":[{"op":"var","arg":["x"]}]},{"op":"div","arg":[{"op":"var","arg":["x"]},{"op":"num","arg":["2"]}]},{"op":"var","arg":["x"]},{"op":"ln","arg":[{"op":"var","arg":["x"]}]},{"op":"var","arg":["x"]}]}		152	22	64	0
316	2015-01-22 12:16:33	{"op":"add","arg":[{"op":"num","arg":["525"]},{"op":"sin","arg":[{"op":"mul","arg":[{"op":"var","arg":["x"]},{"op":"num","arg":["14"]},{"op":"ln","arg":[{"op":"var","arg":["x"]}]}]}]},{"op":"mul","arg":[{"op":"num","arg":["-0.04"]},{"op":"var","arg":["x"]}]}]}		1862	16	60	310
317	2015-01-22 12:17:15	{"op":"add","arg":[{"op":"num","arg":["525"]},{"op":"sin","arg":[{"op":"mul","arg":[{"op":"var","arg":["x"]},{"op":"num","arg":["14"]},{"op":"ln","arg":[{"op":"var","arg":["x"]}]}]}]},{"op":"mul","arg":[{"op":"num","arg":["-0.02"]},{"op":"var","arg":["x"]}]}]}		1878	16	60	310
318	2015-01-22 12:19:27	{"op":"add","arg":[{"op":"num","arg":["0"]}]}		451	2	65	0
319	2015-01-22 12:20:24	{"op":"add","arg":[{"op":"num","arg":["550"]},{"op":"mul","arg":[{"op":"pow","arg":[{"op":"var","arg":["x"]},{"op":"num","arg":["0.005"]}]},{"op":"num","arg":["-1"]}]},{"op":"mul","arg":[{"op":"sin","arg":[{"op":"var","arg":["x"]}]},{"op":"num","arg":["2"]}]}]}		1172	17	59	0
320	2015-01-22 12:20:46	{"op":"add","arg":[{"op":"num","arg":["550"]},{"op":"mul","arg":[{"op":"pow","arg":[{"op":"var","arg":["x"]},{"op":"num","arg":["0.5"]}]},{"op":"num","arg":["-1"]}]},{"op":"mul","arg":[{"op":"sin","arg":[{"op":"var","arg":["x"]}]},{"op":"num","arg":["2"]}]}]}		1481	17	59	0
321	2015-01-22 12:21:13	{"op":"add","arg":[{"op":"num","arg":["550"]},{"op":"mul","arg":[{"op":"pow","arg":[{"op":"var","arg":["x"]},{"op":"num","arg":["0.7"]}]},{"op":"num","arg":["-1"]}]},{"op":"mul","arg":[{"op":"sin","arg":[{"op":"var","arg":["x"]}]},{"op":"num","arg":["2"]}]}]}		1088	17	59	0
322	2015-01-22 12:21:14	{"op":"add","arg":[{"op":"num","arg":["0"]}]}		451	2	66	0
323	2015-01-22 12:21:31	{"op":"add","arg":[{"op":"num","arg":["550"]},{"op":"mul","arg":[{"op":"pow","arg":[{"op":"var","arg":["x"]},{"op":"num","arg":["0.55"]}]},{"op":"num","arg":["-1"]}]},{"op":"mul","arg":[{"op":"sin","arg":[{"op":"var","arg":["x"]}]},{"op":"num","arg":["2"]}]}]}		1689	17	59	0
324	2015-01-22 12:21:50	{"op":"add","arg":[{"op":"num","arg":["550"]},{"op":"mul","arg":[{"op":"pow","arg":[{"op":"var","arg":["x"]},{"op":"num","arg":["0.57"]}]},{"op":"num","arg":["-1"]}]},{"op":"mul","arg":[{"op":"sin","arg":[{"op":"var","arg":["x"]}]},{"op":"num","arg":["2"]}]}]}		1824	17	59	0
325	2015-01-22 12:21:55	{"op":"add","arg":[{"op":"num","arg":["0"]},{"op":"add","arg":[{"op":"var","arg":["x"]}]},{"op":"sub","arg":[{"op":"mul","arg":[{"op":"var","arg":["x"]},{"op":"num","arg":["2"]}]},{"op":"mul","arg":[{"op":"var","arg":["x"]},{"op":"num","arg":["2"]}]},{"op":"mul","arg":[{"op":"var","arg":["x"]},{"op":"num","arg":["2"]}]},{"op":"sin","arg":[{"op":"var","arg":["x"]}]},{"op":"sin","arg":[{"op":"var",…		228	22	66	0
326	2015-01-22 12:22:21	{"op":"add","arg":[{"op":"num","arg":["527"]},{"op":"sin","arg":[{"op":"mul","arg":[{"op":"var","arg":["x"]},{"op":"num","arg":["14"]},{"op":"ln","arg":[{"op":"var","arg":["x"]}]}]}]},{"op":"mul","arg":[{"op":"num","arg":["-0.03"]},{"op":"var","arg":["x"]}]}]}		2411	16	59	310
327	2015-01-22 12:22:59	{"op":"add","arg":[{"op":"num","arg":["10"]}]}		456	2	67	0
328	2015-01-22 12:23:25	{"op":"add","arg":[{"op":"num","arg":["0"]}]}		451	2	68	0
329	2015-01-22 12:23:41	{"op":"add","arg":[{"op":"num","arg":["0"]}]}		451	2	68	0
330	2015-01-22 12:23:54	{"op":"add","arg":[{"op":"num","arg":["10"]},{"op":"sub","arg":[{"op":"pow","arg":[{"op":"var","arg":["x"]},{"op":"num","arg":["2"]}]},{"op":"pow","arg":[{"op":"var","arg":["x"]},{"op":"num","arg":["2"]}]},{"op":"neg","arg":[{"op":"var","arg":["x"]}]}]},{"op":"add","arg":[{"op":"var","arg":["x"]}]},{"op":"mul","arg":[{"op":"cos","arg":[{"op":"var","arg":["x"]}]},{"op":"log","arg":[{"op":"var","ar…		184	36	67	0
331	2015-01-22 12:23:56	{"op":"add","arg":[{"op":"num","arg":["0"]},{"op":"sub","arg":[{"op":"var","arg":["x"]}]},{"op":"mul","arg":[{"op":"var","arg":["x"]},{"op":"num","arg":["2"]}]},{"op":"sin","arg":[{"op":"var","arg":["x"]}]},{"op":"cos","arg":[{"op":"var","arg":["x"]}]},{"op":"neg","arg":[{"op":"var","arg":["x"]}]},{"op":"pow","arg":[{"op":"var","arg":["x"]},{"op":"num","arg":["2"]}]},{"op":"log","arg":[{"op":"var…		111	30	69	0
332	2015-01-22 12:24:00	{"op":"add","arg":[{"op":"num","arg":["0"]}]}		451	2	70	0
333	2015-01-22 12:24:25	{"op":"add","arg":[{"op":"num","arg":["10"]}]}		456	2	68	0
334	2015-01-22 12:24:43	{"op":"add","arg":[{"op":"num","arg":["10000"]},{"op":"add","arg":[{"op":"var","arg":["x"]}]}]}		102	4	67	0
335	2015-01-22 12:24:57	{"op":"add","arg":[{"op":"num","arg":["0"]},{"op":"neg","arg":[{"op":"var","arg":["x"]}]},{"op":"pow","arg":[{"op":"var","arg":["x"]},{"op":"num","arg":["2"]}]},{"op":"log","arg":[{"op":"var","arg":["x"]},{"op":"num","arg":["2"]}]},{"op":"div","arg":[{"op":"var","arg":["x"]},{"op":"num","arg":["2"]}]},{"op":"ln","arg":[{"op":"var","arg":["x"]}]},{"op":"num","arg":["1"]},{"op":"var","arg":["x"]}]}		111	28	70	0
336	2015-01-22 12:25:33	{"op":"add","arg":[{"op":"num","arg":["0"]},{"op":"mul","arg":[{"op":"var","arg":["x"]},{"op":"num","arg":["2"]}]},{"op":"sin","arg":[{"op":"var","arg":["x"]}]}]}		199	9	71	0
337	2015-01-22 12:25:46	{"op":"add","arg":[{"op":"pow","arg":[{"op":"var","arg":["x"]},{"op":"num","arg":["2"]}]}]}		111	8	68	0
338	2015-01-22 12:25:59	{"op":"add","arg":[{"op":"num","arg":["0"]}]}		451	2	72	0
339	2015-01-22 12:26:48	{"op":"add","arg":[{"op":"var","arg":["x"]}]}		274	2	68	0
340	2015-01-22 12:26:50	{"op":"add","arg":[{"op":"num","arg":["0"]},{"op":"add","arg":[{"op":"var","arg":["x"]}]},{"op":"sub","arg":[{"op":"neg","arg":[{"op":"var","arg":["x"]}]}]},{"op":"mul","arg":[{"op":"var","arg":["x"]},{"op":"num","arg":["2"]}]},{"op":"sin","arg":[{"op":"pow","arg":[{"op":"var","arg":["x"]},{"op":"num","arg":["2"]}]}]}]}		199	20	72	0
341	2015-01-22 12:27:32	{"op":"add","arg":[{"op":"var","arg":["x"]},{"op":"var","arg":["x"]},{"op":"var","arg":["x"]},{"op":"pow","arg":[{"op":"var","arg":["x"]},{"op":"num","arg":["2"]}]},{"op":"cos","arg":[{"op":"var","arg":["x"]}]}]}		111	15	68	0
342	2015-01-22 12:28:04	{"op":"add","arg":[{"op":"num","arg":["1"]},{"op":"cos","arg":[{"op":"var","arg":["x"]}]},{"op":"add","arg":[{"op":"pow","arg":[{"op":"var","arg":["x"]},{"op":"num","arg":["2"]}]},{"op":"var","arg":["x"]},{"op":"mul","arg":[{"op":"var","arg":["x"]},{"op":"num","arg":["2"]}]},{"op":"sin","arg":[{"op":"var","arg":["x"]}]}]}]}		111	22	71	0
343	2015-01-22 12:28:15	{"op":"add","arg":[{"op":"num","arg":["10"]},{"op":"add","arg":[{"op":"mul","arg":[{"op":"var","arg":["x"]},{"op":"num","arg":["2"]}]},{"op":"sin","arg":[{"op":"var","arg":["x"]}]}]}]}		199	10	73	0
344	2015-01-22 12:28:29	{"op":"add","arg":[{"op":"num","arg":["0"]},{"op":"add","arg":[{"op":"sub","arg":[{"op":"mul","arg":[{"op":"sin","arg":[{"op":"var","arg":["x"]}]},{"op":"num","arg":["2"]}]}]}]}]}		453	10	74	0
345	2015-01-22 12:28:34	{"op":"add","arg":[{"op":"num","arg":["0"]}]}		451	2	71	0
346	2015-01-22 12:28:49	{"op":"add","arg":[{"op":"num","arg":["10"]},{"op":"add","arg":[{"op":"mul","arg":[{"op":"var","arg":["x"]},{"op":"num","arg":["2"]}]},{"op":"sin","arg":[{"op":"var","arg":["x"]}]}]},{"op":"ln","arg":[{"op":"var","arg":["x"]}]},{"op":"div","arg":[{"op":"var","arg":["x"]},{"op":"num","arg":["2"]}]},{"op":"num","arg":["1"]},{"op":"num","arg":["1"]},{"op":"num","arg":["1"]},{"op":"var","arg":["x"]}]}		170	23	73	0
347	2015-01-22 12:29:00	{"op":"add","arg":[{"op":"num","arg":["527"]},{"op":"sin","arg":[{"op":"mul","arg":[{"op":"var","arg":["x"]},{"op":"num","arg":["14"]},{"op":"ln","arg":[{"op":"var","arg":["x"]}]}]}]},{"op":"mul","arg":[{"op":"num","arg":["-0.03"]},{"op":"var","arg":["x"]}]}]}		2411	16	71	326
348	2015-01-22 12:29:09	{"op":"add","arg":[{"op":"num","arg":["0"]},{"op":"sin","arg":[{"op":"var","arg":["x"]}]}]}		452	6	68	0
349	2015-01-22 12:29:21	{"op":"add","arg":[{"op":"num","arg":["10000"]}]}		102	2	67	0
350	2015-01-22 12:29:29	{"op":"add","arg":[{"op":"num","arg":["100"]},{"op":"sin","arg":[{"op":"var","arg":["x"]}]}]}		507	6	68	0
351	2015-01-22 12:29:38	{"op":"add","arg":[{"op":"num","arg":["10"]},{"op":"add","arg":[{"op":"mul","arg":[{"op":"var","arg":["x"]},{"op":"num","arg":["2"]}]},{"op":"sin","arg":[{"op":"var","arg":["x"]}]}]},{"op":"ln","arg":[{"op":"var","arg":["x"]}]},{"op":"div","arg":[{"op":"var","arg":["x"]},{"op":"num","arg":["2"]}]},{"op":"num","arg":["1"]},{"op":"num","arg":["1"]},{"op":"num","arg":["1"]},{"op":"var","arg":["x"]},…		109	71	73	0
352	2015-01-22 12:29:43	{"op":"add","arg":[{"op":"num","arg":["1"]},{"op":"var","arg":["x"]},{"op":"pow","arg":[{"op":"log","arg":[{"op":"div","arg":[{"op":"cos","arg":[{"op":"var","arg":["x"]}]},{"op":"num","arg":["5"]}]},{"op":"sin","arg":[{"op":"var","arg":["x"]}]}]},{"op":"num","arg":["2"]}]}]}		119	24	69	0
353	2015-01-22 12:29:44	{"op":"add","arg":[{"op":"num","arg":["0"]}]}		451	2	75	0
354	2015-01-22 12:29:47	{"op":"add","arg":[{"op":"num","arg":["10000"]},{"op":"sin","arg":[{"op":"var","arg":["x"]}]}]}		102	6	68	0
355	2015-01-22 12:29:59	{"op":"add","arg":[{"op":"num","arg":["1"]},{"op":"var","arg":["x"]},{"op":"pow","arg":[{"op":"log","arg":[{"op":"div","arg":[{"op":"cos","arg":[{"op":"var","arg":["x"]}]},{"op":"num","arg":["5"]}]},{"op":"sin","arg":[{"op":"var","arg":["x"]}]}]},{"op":"num","arg":["2"]}]}]}		119	24	69	0
356	2015-01-22 12:30:00	{"op":"add","arg":[{"op":"num","arg":["10000"]},{"op":"pow","arg":[{"op":"div","arg":[{"op":"var","arg":["x"]},{"op":"num","arg":["2"]}]},{"op":"var","arg":["x"]}]}]}		102	12	67	0
357	2015-01-22 12:30:07	{"op":"add","arg":[{"op":"num","arg":["500"]},{"op":"sin","arg":[{"op":"var","arg":["x"]}]}]}		1449	6	68	0
358	2015-01-22 12:30:21	{"op":"add","arg":[{"op":"num","arg":["0"]},{"op":"ln","arg":[{"op":"var","arg":["x"]}]},{"op":"neg","arg":[{"op":"var","arg":["x"]}]},{"op":"cos","arg":[{"op":"var","arg":["x"]}]},{"op":"pow","arg":[{"op":"var","arg":["x"]},{"op":"num","arg":["2"]}]},{"op":"log","arg":[{"op":"var","arg":["x"]},{"op":"num","arg":["2"]}]}]}		111	26	75	0
359	2015-01-22 12:30:22	{"op":"add","arg":[{"op":"num","arg":["1"]}]}		451	2	67	0
360	2015-01-22 12:30:40	{"op":"add","arg":[{"op":"num","arg":["1"]},{"op":"div","arg":[{"op":"var","arg":["x"]},{"op":"num","arg":["2"]}]}]}		372	6	67	0
361	2015-01-22 12:30:50	{"op":"add","arg":[{"op":"num","arg":["0"]},{"op":"sub","arg":[{"op":"ln","arg":[{"op":"var","arg":["x"]}]},{"op":"div","arg":[{"op":"var","arg":["x"]},{"op":"num","arg":["2"]}]}]},{"op":"sub","arg":[{"op":"pow","arg":[{"op":"neg","arg":[{"op":"cos","arg":[{"op":"num","arg":["1"]}]}]},{"op":"num","arg":["2"]}]},{"op":"mul","arg":[{"op":"ln","arg":[{"op":"sin","arg":[{"op":"num","arg":["1"]}]}]},{…		382	34	76	0
362	2015-01-22 12:31:12	{"op":"add","arg":[{"op":"num","arg":["600"]},{"op":"sin","arg":[{"op":"mul","arg":[{"op":"var","arg":["x"]},{"op":"num","arg":["14"]},{"op":"ln","arg":[{"op":"var","arg":["x"]}]}]}]},{"op":"mul","arg":[{"op":"num","arg":["-0.03"]},{"op":"var","arg":["x"]}]}]}		1189	16	68	326
363	2015-01-22 12:31:21	{"op":"add","arg":[{"op":"num","arg":["98"]},{"op":"sub","arg":[{"op":"ln","arg":[{"op":"var","arg":["x"]}]},{"op":"div","arg":[{"op":"var","arg":["x"]},{"op":"num","arg":["2"]}]}]},{"op":"sub","arg":[{"op":"pow","arg":[{"op":"neg","arg":[{"op":"cos","arg":[{"op":"num","arg":["1"]}]}]},{"op":"num","arg":["2"]}]},{"op":"mul","arg":[{"op":"ln","arg":[{"op":"sin","arg":[{"op":"num","arg":["1"]}]}]},…		412	34	76	0
364	2015-01-22 12:31:27	{"op":"add","arg":[{"op":"num","arg":["0"]},{"op":"var","arg":["x"]}]}		274	3	77	0
365	2015-01-22 12:31:39	{"op":"add","arg":[{"op":"num","arg":["527"]},{"op":"sin","arg":[{"op":"mul","arg":[{"op":"var","arg":["x"]},{"op":"num","arg":["14"]},{"op":"ln","arg":[{"op":"var","arg":["x"]}]}]}]},{"op":"mul","arg":[{"op":"num","arg":["-0.03"]},{"op":"var","arg":["x"]}]}]}		2411	16	68	326
366	2015-01-22 12:32:26	{"op":"add","arg":[{"op":"num","arg":["0"]}]}		451	2	59	0
367	2015-01-22 12:32:41	{"op":"add","arg":[{"op":"mul","arg":[{"op":"log","arg":[{"op":"var","arg":["x"]},{"op":"num","arg":["2"]}]},{"op":"cos","arg":[{"op":"var","arg":["x"]}]},{"op":"div","arg":[{"op":"var","arg":["x"]},{"op":"num","arg":["2"]}]}]}]}		101	16	68	326
368	2015-01-22 12:33:19	{"op":"add","arg":[{"op":"num","arg":["527"]},{"op":"sin","arg":[{"op":"mul","arg":[{"op":"var","arg":["x"]},{"op":"num","arg":["15"]},{"op":"ln","arg":[{"op":"var","arg":["x"]}]}]}]},{"op":"mul","arg":[{"op":"num","arg":["-0.03"]},{"op":"var","arg":["x"]}]}]}		1811	16	59	326
369	2015-01-22 12:33:39	{"op":"add","arg":[{"op":"pow","arg":[{"op":"log","arg":[{"op":"div","arg":[{"op":"var","arg":["x"]},{"op":"num","arg":["2"]}]},{"op":"num","arg":["2"]}]},{"op":"num","arg":["2"]}]},{"op":"sub","arg":[{"op":"add","arg":[{"op":"mul","arg":[{"op":"neg","arg":[{"op":"sin","arg":[{"op":"ln","arg":[{"op":"cos","arg":[{"op":"num","arg":["127.8"]}]}]}]}]},{"op":"num","arg":["2"]}]}]}]}]}		106	32	76	0
370	2015-01-22 12:33:41	{"op":"add","arg":[{"op":"ln","arg":[{"op":"div","arg":[{"op":"var","arg":["x"]},{"op":"num","arg":["2"]}]}]}]}		510	9	68	326
371	2015-01-22 12:33:42	{"op":"add","arg":[{"op":"num","arg":["0"]}]}		451	2	78	0
372	2015-01-22 12:33:54	{"op":"add","arg":[{"op":"ln","arg":[{"op":"div","arg":[{"op":"var","arg":["x"]},{"op":"num","arg":["2"]}]}]}]}		510	9	68	326
373	2015-01-22 12:33:54	{"op":"add","arg":[{"op":"pow","arg":[{"op":"log","arg":[{"op":"div","arg":[{"op":"var","arg":["x"]},{"op":"num","arg":["2"]}]},{"op":"num","arg":["2"]}]},{"op":"num","arg":["2"]}]},{"op":"sub","arg":[{"op":"add","arg":[{"op":"mul","arg":[{"op":"neg","arg":[{"op":"sin","arg":[{"op":"ln","arg":[{"op":"cos","arg":[{"op":"num","arg":["127.8"]}]}]}]}]},{"op":"num","arg":["2"]}]}]}]}]}		106	32	76	0
374	2015-01-22 12:33:54	{"op":"add","arg":[{"op":"num","arg":["550"]},{"op":"sin","arg":[{"op":"mul","arg":[{"op":"var","arg":["x"]},{"op":"num","arg":["15"]}]}]},{"op":"mul","arg":[{"op":"num","arg":["-0.03"]},{"op":"var","arg":["x"]}]}]}		1969	11	59	217
375	2015-01-22 12:33:59	{"op":"add","arg":[{"op":"num","arg":["0"]}]}		451	2	78	0
376	2015-01-22 12:34:15	{"op":"add","arg":[{"op":"ln","arg":[{"op":"div","arg":[{"op":"var","arg":["x"]},{"op":"num","arg":["527"]}]}]}]}		460	9	68	326
377	2015-01-22 12:34:19	{"op":"add","arg":[{"op":"num","arg":["2"]},{"op":"sub","arg":[{"op":"var","arg":["x"]},{"op":"pow","arg":[{"op":"var","arg":["x"]},{"op":"num","arg":["2"]}]}]},{"op":"num","arg":["1"]},{"op":"num","arg":["1"]},{"op":"sub","arg":[{"op":"mul","arg":[{"op":"pow","arg":[{"op":"var","arg":["x"]},{"op":"num","arg":["2"]}]},{"op":"num","arg":["2"]}]}]}]}		111	23	77	0
378	2015-01-22 12:34:30	{"op":"add","arg":[{"op":"var","arg":["x"]}]}		274	2	76	0
379	2015-01-22 12:34:32	{"op":"add","arg":[{"op":"num","arg":["600"]}]}		955	2	59	0
380	2015-01-22 12:34:36	{"op":"add","arg":[{"op":"num","arg":["1"]},{"op":"var","arg":["x"]},{"op":"pow","arg":[{"op":"log","arg":[{"op":"div","arg":[{"op":"cos","arg":[{"op":"var","arg":["x"]}]},{"op":"num","arg":["5"]}]},{"op":"sin","arg":[{"op":"var","arg":["x"]}]}]},{"op":"num","arg":["2"]}]},{"op":"sin","arg":[{"op":"neg","arg":[{"op":"pow","arg":[{"op":"log","arg":[{"op":"cos","arg":[{"op":"var","arg":["x"]}]},{"o…		97	212	69	0
381	2015-01-22 12:34:50	{"op":"add","arg":[{"op":"num","arg":["0"]},{"op":"add","arg":[{"op":"var","arg":["x"]}]},{"op":"sin","arg":[{"op":"var","arg":["x"]}]},{"op":"cos","arg":[{"op":"var","arg":["x"]}]}]}		275	12	78	0
382	2015-01-22 12:35:00	{"op":"add","arg":[{"op":"num","arg":["0"]}]}		451	2	79	0
383	2015-01-22 12:35:22	{"op":"add","arg":[{"op":"num","arg":["2"]},{"op":"sub","arg":[{"op":"pow","arg":[{"op":"var","arg":["x"]},{"op":"num","arg":["2"]}]}]},{"op":"sub","arg":[{"op":"mul","arg":[{"op":"pow","arg":[{"op":"var","arg":["x"]},{"op":"num","arg":["2"]}]},{"op":"num","arg":["2"]}]}]}]}		108	20	77	0
384	2015-01-22 12:35:27	{"op":"add","arg":[{"op":"ln","arg":[{"op":"mul","arg":[{"op":"sin","arg":[{"op":"var","arg":["x"]}]},{"op":"sin","arg":[{"op":"var","arg":["x"]}]},{"op":"sin","arg":[{"op":"var","arg":["x"]}]}]}]}]}		157	18	68	326
385	2015-01-22 12:35:51	{"op":"add","arg":[{"op":"sin","arg":[{"op":"var","arg":["x"]}]}]}		452	5	68	326
386	2015-01-22 12:35:55	{"op":"add","arg":[{"op":"num","arg":["530"]},{"op":"sin","arg":[{"op":"mul","arg":[{"op":"var","arg":["x"]},{"op":"num","arg":["15"]}]}]},{"op":"mul","arg":[{"op":"num","arg":["-0.03"]},{"op":"var","arg":["x"]}]}]}		2181	11	59	374
387	2015-01-22 12:35:58	{"op":"add","arg":[{"op":"num","arg":["2"]},{"op":"sub","arg":[{"op":"pow","arg":[{"op":"var","arg":["x"]},{"op":"num","arg":["2"]}]}]},{"op":"sub","arg":[{"op":"mul","arg":[{"op":"pow","arg":[{"op":"var","arg":["x"]},{"op":"num","arg":["2"]}]},{"op":"num","arg":["2"]}]}]},{"op":"neg","arg":[{"op":"log","arg":[{"op":"cos","arg":[{"op":"num","arg":["1"]}]},{"op":"num","arg":["2"]}]}]}]}		108	30	77	0
388	2015-01-22 12:36:01	{"op":"add","arg":[{"op":"num","arg":["527"]},{"op":"sin","arg":[{"op":"mul","arg":[{"op":"var","arg":["x"]},{"op":"num","arg":["14"]},{"op":"ln","arg":[{"op":"pow","arg":[{"op":"var","arg":["x"]},{"op":"num","arg":["2"]}]}]}]}]},{"op":"mul","arg":[{"op":"num","arg":["-0.03"]},{"op":"var","arg":["x"]}]}]}		1815	22	78	326
389	2015-01-22 12:36:18	{"op":"add","arg":[{"op":"sub","arg":[{"op":"sin","arg":[{"op":"var","arg":["x"]}]}]}]}		452	6	68	326
390	2015-01-22 12:36:37	{"op":"add","arg":[{"op":"num","arg":["0"]},{"op":"mul","arg":[{"op":"var","arg":["x"]},{"op":"num","arg":["2"]}]},{"op":"sin","arg":[{"op":"var","arg":["x"]}]}]}		199	9	79	0
391	2015-01-22 12:36:41	{"op":"add","arg":[{"op":"mul","arg":[{"op":"sin","arg":[{"op":"var","arg":["x"]}]},{"op":"num","arg":["2"]}]}]}		453	7	68	326
392	2015-01-22 12:37:05	{"op":"add","arg":[{"op":"num","arg":["0"]},{"op":"add","arg":[{"op":"var","arg":["x"]}]}]}		274	4	80	0
393	2015-01-22 12:37:13	{"op":"add","arg":[{"op":"div","arg":[{"op":"sub","arg":[{"op":"cos","arg":[{"op":"var","arg":["x"]}]}]},{"op":"mul","arg":[{"op":"log","arg":[{"op":"pow","arg":[{"op":"var","arg":["x"]},{"op":"num","arg":["2"]}]},{"op":"var","arg":["x"]}]},{"op":"neg","arg":[{"op":"num","arg":["1"]}]}]}]},{"op":"var","arg":["x"]},{"op":"sin","arg":[{"op":"sub","arg":[{"op":"pow","arg":[{"op":"var","arg":["x"]},{…		275	35	69	0
394	2015-01-22 12:37:22	{"op":"add","arg":[{"op":"sub","arg":[{"op":"pow","arg":[{"op":"var","arg":["x"]},{"op":"num","arg":["2"]}]}]},{"op":"sub","arg":[{"op":"mul","arg":[{"op":"pow","arg":[{"op":"var","arg":["x"]},{"op":"num","arg":["2"]}]},{"op":"num","arg":["2"]}]}]},{"op":"div","arg":[{"op":"var","arg":["x"]},{"op":"num","arg":["2"]}]},{"op":"add","arg":[{"op":"cos","arg":[{"op":"num","arg":["5"]}]}]}]}		108	28	77	0
395	2015-01-22 12:37:31	{"op":"add","arg":[{"op":"mul","arg":[{"op":"sin","arg":[{"op":"var","arg":["x"]}]},{"op":"num","arg":["50"]}]}]}		410	7	68	326
396	2015-01-22 12:37:33	{"op":"add","arg":[{"op":"div","arg":[{"op":"sub","arg":[{"op":"cos","arg":[{"op":"var","arg":["x"]}]}]},{"op":"mul","arg":[{"op":"log","arg":[{"op":"pow","arg":[{"op":"var","arg":["x"]},{"op":"num","arg":["2"]}]},{"op":"var","arg":["x"]}]},{"op":"neg","arg":[{"op":"num","arg":["1"]}]}]}]},{"op":"var","arg":["x"]},{"op":"sin","arg":[{"op":"sub","arg":[{"op":"pow","arg":[{"op":"var","arg":["x"]},{…		275	35	69	0
397	2015-01-22 12:37:43	{"op":"add","arg":[{"op":"num","arg":["0"]}]}		451	2	81	0
398	2015-01-22 12:37:52	{"op":"add","arg":[{"op":"mul","arg":[{"op":"sin","arg":[{"op":"var","arg":["x"]}]},{"op":"num","arg":["10"]}]}]}		464	7	68	326
399	2015-01-22 12:37:52	{"op":"add","arg":[{"op":"num","arg":["527"]},{"op":"sin","arg":[{"op":"mul","arg":[{"op":"var","arg":["x"]},{"op":"num","arg":["14"]},{"op":"ln","arg":[{"op":"pow","arg":[{"op":"var","arg":["x"]},{"op":"num","arg":["2"]}]}]},{"op":"sub","arg":[{"op":"mul","arg":[{"op":"var","arg":["x"]},{"op":"num","arg":["2"]}]},{"op":"sin","arg":[{"op":"var","arg":["x"]}]},{"op":"sin","arg":[{"op":"var","arg":…		1799	37	78	326
400	2015-01-22 12:37:56	{"op":"add","arg":[{"op":"add","arg":[{"op":"mul","arg":[{"op":"num","arg":["75"]},{"op":"ln","arg":[{"op":"div","arg":[{"op":"num","arg":["15"]},{"op":"sin","arg":[{"op":"num","arg":["25"]}]}]}]}]}]},{"op":"sub","arg":[{"op":"pow","arg":[{"op":"log","arg":[{"op":"cos","arg":[{"op":"neg","arg":[{"op":"num","arg":["1"]}]}]},{"op":"var","arg":["x"]}]},{"op":"num","arg":["1"]}]}]}]}		249	32	76	0
401	2015-01-22 12:38:09	{"op":"add","arg":[{"op":"mul","arg":[{"op":"sin","arg":[{"op":"var","arg":["x"]}]},{"op":"num","arg":["1"]}]}]}		452	7	68	326
402	2015-01-22 12:38:10	{"op":"add","arg":[{"op":"num","arg":["10"]},{"op":"var","arg":["x"]}]}		274	3	77	0
403	2015-01-22 12:38:20	{"op":"add","arg":[{"op":"num","arg":["0"]}]}		451	2	81	0
404	2015-01-22 12:38:30	{"op":"add","arg":[{"op":"mul","arg":[{"op":"sin","arg":[{"op":"var","arg":["x"]}]},{"op":"num","arg":["1"]}]},{"op":"pow","arg":[{"op":"var","arg":["x"]},{"op":"num","arg":["2"]}]}]}		111	14	68	326
405	2015-01-22 12:38:43	{"op":"add","arg":[{"op":"div","arg":[{"op":"sub","arg":[{"op":"cos","arg":[{"op":"var","arg":["x"]}]}]},{"op":"mul","arg":[{"op":"log","arg":[{"op":"pow","arg":[{"op":"var","arg":["x"]},{"op":"num","arg":["2"]}]},{"op":"var","arg":["x"]}]},{"op":"neg","arg":[{"op":"num","arg":["1"]}]}]}]},{"op":"var","arg":["x"]},{"op":"sin","arg":[{"op":"sub","arg":[{"op":"pow","arg":[{"op":"var","arg":["x"]},{…		274	44	69	0
406	2015-01-22 12:38:46	{"op":"add","arg":[{"op":"mul","arg":[{"op":"sin","arg":[{"op":"var","arg":["x"]}]},{"op":"num","arg":["1"]}]},{"op":"pow","arg":[{"op":"var","arg":["x"]},{"op":"num","arg":["2000"]}]}]}		102	14	68	326
407	2015-01-22 12:38:54	{"op":"add","arg":[{"op":"num","arg":["0"]},{"op":"add","arg":[{"op":"var","arg":["x"]}]},{"op":"add","arg":[{"op":"var","arg":["x"]}]},{"op":"add","arg":[{"op":"var","arg":["x"]}]},{"op":"sub","arg":[{"op":"var","arg":["x"]}]},{"op":"mul","arg":[{"op":"var","arg":["x"]},{"op":"num","arg":["2"]}]},{"op":"mul","arg":[{"op":"var","arg":["x"]},{"op":"num","arg":["2"]}]},{"op":"sin","arg":[{"op":"var…		146	32	82	0
408	2015-01-22 12:39:15	{"op":"add","arg":[{"op":"cos","arg":[{"op":"num","arg":["10"]}]}]}		460	5	77	0
409	2015-01-22 12:39:22	{"op":"add","arg":[{"op":"div","arg":[{"op":"sub","arg":[{"op":"cos","arg":[{"op":"var","arg":["x"]}]}]},{"op":"mul","arg":[{"op":"log","arg":[{"op":"pow","arg":[{"op":"var","arg":["x"]},{"op":"num","arg":["2"]}]},{"op":"var","arg":["x"]}]},{"op":"neg","arg":[{"op":"num","arg":["1"]}]}]}]},{"op":"var","arg":["x"]},{"op":"sin","arg":[{"op":"sub","arg":[{"op":"pow","arg":[{"op":"var","arg":["x"]},{…		199	36	69	0
410	2015-01-22 12:39:29	{"op":"add","arg":[{"op":"mul","arg":[{"op":"num","arg":["1"]},{"op":"cos","arg":[{"op":"var","arg":["x"]}]}]}]}		451	7	68	326
411	2015-01-22 12:39:49	{"op":"add","arg":[{"op":"div","arg":[{"op":"sub","arg":[{"op":"cos","arg":[{"op":"var","arg":["x"]}]}]},{"op":"mul","arg":[{"op":"log","arg":[{"op":"pow","arg":[{"op":"var","arg":["x"]},{"op":"num","arg":["2"]}]},{"op":"var","arg":["x"]}]},{"op":"neg","arg":[{"op":"num","arg":["1"]}]}]}]},{"op":"var","arg":["x"]},{"op":"sin","arg":[{"op":"sub","arg":[{"op":"pow","arg":[{"op":"var","arg":["x"]},{…		275	35	69	0
412	2015-01-22 12:39:50	{"op":"add","arg":[{"op":"cos","arg":[{"op":"num","arg":["10"]}]},{"op":"div","arg":[{"op":"num","arg":["10"]},{"op":"num","arg":["10"]}]}]}		461	9	77	0
413	2015-01-22 12:39:56	{"op":"add","arg":[{"op":"cos","arg":[{"op":"var","arg":["x"]}]}]}		451	5	68	326
414	2015-01-22 12:39:57	{"op":"add","arg":[{"op":"add","arg":[{"op":"mul","arg":[{"op":"num","arg":["75"]},{"op":"ln","arg":[{"op":"div","arg":[{"op":"num","arg":["15"]},{"op":"sin","arg":[{"op":"num","arg":["25"]}]}]}]}]}]},{"op":"sub","arg":[{"op":"pow","arg":[{"op":"log","arg":[{"op":"cos","arg":[{"op":"neg","arg":[{"op":"var","arg":["x"]}]}]},{"op":"num","arg":["2"]}]},{"op":"num","arg":["1"]}]}]},{"op":"neg","arg":…		124	45	76	0
415	2015-01-22 12:40:05	{"op":"add","arg":[{"op":"num","arg":["32"]},{"op":"add","arg":[{"op":"var","arg":["x"]},{"op":"sub","arg":[{"op":"var","arg":["x"]}]},{"op":"mul","arg":[{"op":"var","arg":["x"]},{"op":"num","arg":["2"]}]},{"op":"sin","arg":[{"op":"var","arg":["x"]}]},{"op":"pow","arg":[{"op":"var","arg":["x"]},{"op":"num","arg":["2"]}]},{"op":"log","arg":[{"op":"var","arg":["x"]},{"op":"num","arg":["2"]}]},{"op"…		102	106	82	0
416	2015-01-22 12:40:12	{"op":"add","arg":[{"op":"cos","arg":[{"op":"num","arg":["10"]}]},{"op":"ln","arg":[{"op":"div","arg":[{"op":"num","arg":["10"]},{"op":"num","arg":["10"]}]}]}]}		467	13	77	0
417	2015-01-22 12:40:28	{"op":"add","arg":[{"op":"cos","arg":[{"op":"var","arg":["x"]}]},{"op":"var","arg":["x"]},{"op":"div","arg":[{"op":"var","arg":["x"]},{"op":"num","arg":["2"]}]},{"op":"mul","arg":[{"op":"var","arg":["x"]},{"op":"num","arg":["2"]}]},{"op":"sin","arg":[{"op":"var","arg":["x"]}]}]}		172	17	68	326
418	2015-01-22 12:40:46	{"op":"add","arg":[{"op":"div","arg":[{"op":"sub","arg":[{"op":"cos","arg":[{"op":"var","arg":["x"]}]}]},{"op":"mul","arg":[{"op":"log","arg":[{"op":"pow","arg":[{"op":"var","arg":["x"]},{"op":"num","arg":["2"]}]},{"op":"var","arg":["x"]}]},{"op":"neg","arg":[{"op":"num","arg":["1"]}]}]}]},{"op":"var","arg":["x"]},{"op":"sin","arg":[{"op":"sub","arg":[{"op":"pow","arg":[{"op":"var","arg":["x"]},{…		111	43	69	0
419	2015-01-22 12:40:48	{"op":"add","arg":[{"op":"cos","arg":[{"op":"var","arg":["x"]}]},{"op":"var","arg":["x"]},{"op":"mul","arg":[{"op":"var","arg":["x"]},{"op":"num","arg":["2"]}]},{"op":"sin","arg":[{"op":"var","arg":["x"]}]}]}		179	13	68	326
420	2015-01-22 12:40:54	{"op":"add","arg":[{"op":"num","arg":["527"]},{"op":"sin","arg":[{"op":"mul","arg":[{"op":"var","arg":["x"]},{"op":"num","arg":["666"]},{"op":"ln","arg":[{"op":"var","arg":["x"]}]}]}]},{"op":"mul","arg":[{"op":"num","arg":["-0.03"]},{"op":"var","arg":["x"]}]}]}		1876	16	76	326
421	2015-01-22 12:40:58	{"op":"add","arg":[{"op":"num","arg":["0"]}]}		451	2	83	0
422	2015-01-22 12:41:00	{"op":"add","arg":[{"op":"num","arg":["10"]},{"op":"add","arg":[{"op":"var","arg":["x"]},{"op":"div","arg":[{"op":"var","arg":["x"]},{"op":"num","arg":["10"]}]},{"op":"num","arg":["10"]}]},{"op":"sub","arg":[{"op":"var","arg":["x"]},{"op":"div","arg":[{"op":"var","arg":["x"]},{"op":"num","arg":["2"]}]},{"op":"num","arg":["1"]}]},{"op":"pow","arg":[{"op":"log","arg":[{"op":"sin","arg":[{"op":"var"…		116	31	25	0
423	2015-01-22 12:41:05	{"op":"add","arg":[{"op":"num","arg":["0"]}]}		451	2	4	0
424	2015-01-22 12:41:06	{"op":"add","arg":[{"op":"cos","arg":[{"op":"num","arg":["10"]}]},{"op":"ln","arg":[{"op":"div","arg":[{"op":"num","arg":["10"]},{"op":"num","arg":["10"]}]}]},{"op":"pow","arg":[{"op":"cos","arg":[{"op":"num","arg":["1"]}]},{"op":"num","arg":["2"]}]}]}		1115	23	77	0
425	2015-01-22 12:41:06	{"op":"add","arg":[{"op":"num","arg":["0.0001"]},{"op":"mul","arg":[{"op":"var","arg":["x"]},{"op":"num","arg":["2"]}]}]}		199	5	67	0
426	2015-01-22 12:41:28	{"op":"add","arg":[{"op":"num","arg":["0.0001"]},{"op":"mul","arg":[{"op":"var","arg":["x"]},{"op":"num","arg":["1"]}]}]}		274	5	67	0
427	2015-01-22 12:41:38	{"op":"add","arg":[{"op":"cos","arg":[{"op":"var","arg":["x"]}]},{"op":"sin","arg":[{"op":"var","arg":["x"]}]}]}		453	9	68	326
428	2015-01-22 12:41:44	{"op":"add","arg":[{"op":"num","arg":["0"]}]}		451	2	84	0
429	2015-01-22 12:41:45	{"op":"add","arg":[{"op":"div","arg":[{"op":"sub","arg":[{"op":"cos","arg":[{"op":"var","arg":["x"]}]}]},{"op":"mul","arg":[{"op":"log","arg":[{"op":"pow","arg":[{"op":"var","arg":["x"]},{"op":"num","arg":["2"]}]},{"op":"var","arg":["x"]}]},{"op":"neg","arg":[{"op":"num","arg":["1"]}]}]}]},{"op":"var","arg":["x"]},{"op":"sin","arg":[{"op":"sub","arg":[{"op":"pow","arg":[{"op":"var","arg":["x"]},{…		274	36	69	0
430	2015-01-22 12:41:47	{"op":"add","arg":[{"op":"cos","arg":[{"op":"num","arg":["10"]}]},{"op":"ln","arg":[{"op":"div","arg":[{"op":"num","arg":["10"]},{"op":"num","arg":["10"]}]}]},{"op":"pow","arg":[{"op":"cos","arg":[{"op":"num","arg":["1"]}]},{"op":"num","arg":["2"]}]},{"op":"pow","arg":[{"op":"cos","arg":[{"op":"num","arg":["1"]}]},{"op":"cos","arg":[{"op":"num","arg":["1"]}]}]}]}		102	36	77	0
431	2015-01-22 12:41:53	{"op":"add","arg":[{"op":"num","arg":["0.0001"]},{"op":"mul","arg":[{"op":"var","arg":["x"]},{"op":"num","arg":["0.0001"]}]}]}		451	5	67	0
432	2015-01-22 12:41:56	{"op":"add","arg":[{"op":"num","arg":["0"]},{"op":"add","arg":[{"op":"var","arg":["x"]}]},{"op":"sub","arg":[{"op":"var","arg":["x"]}]},{"op":"mul","arg":[{"op":"var","arg":["x"]},{"op":"num","arg":["2"]}]},{"op":"sin","arg":[{"op":"var","arg":["x"]}]}]}		166	13	85	0
433	2015-01-22 12:42:11	{"op":"add","arg":[{"op":"num","arg":["0.0001"]},{"op":"mul","arg":[{"op":"var","arg":["x"]},{"op":"num","arg":["0.0001"]}]},{"op":"sin","arg":[{"op":"var","arg":["x"]}]}]}		452	9	67	0
434	2015-01-22 12:42:31	{"op":"add","arg":[{"op":"num","arg":["10"]}]}		456	2	82	0
435	2015-01-22 12:42:32	{"op":"add","arg":[{"op":"num","arg":["0"]},{"op":"pow","arg":[{"op":"num","arg":["1"]},{"op":"var","arg":["x"]}]},{"op":"neg","arg":[{"op":"ln","arg":[{"op":"sub","arg":[{"op":"log","arg":[{"op":"var","arg":["x"]},{"op":"num","arg":["2"]}]}]}]}]}]}		411	21	34	0
436	2015-01-22 12:42:33	{"op":"add","arg":[{"op":"log","arg":[{"op":"mul","arg":[{"op":"var","arg":["x"]},{"op":"num","arg":["20"]}]},{"op":"num","arg":["2"]}]}]}		659	9	68	326
437	2015-01-22 12:42:37	{"op":"add","arg":[{"op":"div","arg":[{"op":"sub","arg":[{"op":"cos","arg":[{"op":"var","arg":["x"]}]}]},{"op":"mul","arg":[{"op":"log","arg":[{"op":"pow","arg":[{"op":"var","arg":["x"]},{"op":"num","arg":["2"]}]},{"op":"var","arg":["x"]}]},{"op":"neg","arg":[{"op":"num","arg":["1"]}]}]}]},{"op":"var","arg":["x"]},{"op":"sin","arg":[{"op":"sub","arg":[{"op":"pow","arg":[{"op":"var","arg":["x"]},{…		275	39	69	0
438	2015-01-22 12:42:38	{"op":"add","arg":[{"op":"num","arg":["3"]},{"op":"add","arg":[{"op":"var","arg":["x"]},{"op":"div","arg":[{"op":"var","arg":["x"]},{"op":"num","arg":["1"]}]},{"op":"num","arg":["3"]}]},{"op":"sub","arg":[{"op":"var","arg":["x"]},{"op":"div","arg":[{"op":"var","arg":["x"]},{"op":"num","arg":["2"]}]},{"op":"num","arg":["1"]}]},{"op":"pow","arg":[{"op":"log","arg":[{"op":"sin","arg":[{"op":"var","a…		115	31	25	0
439	2015-01-22 12:42:43	{"op":"add","arg":[{"op":"num","arg":["0.0001"]},{"op":"mul","arg":[{"op":"var","arg":["x"]},{"op":"num","arg":["0.0001"]}]},{"op":"sin","arg":[{"op":"var","arg":["x"]}]},{"op":"log","arg":[{"op":"cos","arg":[{"op":"var","arg":["x"]}]},{"op":"num","arg":["2"]}]}]}		130	18	67	0
440	2015-01-22 12:42:50	{"op":"add","arg":[{"op":"log","arg":[{"op":"mul","arg":[{"op":"var","arg":["x"]},{"op":"num","arg":["20"]}]},{"op":"num","arg":["20"]}]}]}		482	9	68	326
441	2015-01-22 12:42:54	{"op":"add","arg":[{"op":"num","arg":["10000"]}]}		102	2	82	0
442	2015-01-22 12:42:55	{"op":"add","arg":[{"op":"num","arg":["526.9999"]},{"op":"sin","arg":[{"op":"mul","arg":[{"op":"ln","arg":[{"op":"var","arg":["x"]}]},{"op":"ln","arg":[{"op":"div","arg":[{"op":"num","arg":["-2.73"]},{"op":"pow","arg":[{"op":"num","arg":["562"]},{"op":"var","arg":["x"]}]}]}]}]}]},{"op":"mul","arg":[{"op":"num","arg":["9998"]},{"op":"var","arg":["x"]}]}]}		102	28	76	326
443	2015-01-22 12:43:03	{"op":"add","arg":[{"op":"num","arg":["0.0001"]},{"op":"mul","arg":[{"op":"var","arg":["x"]},{"op":"num","arg":["0.0001"]}]},{"op":"sin","arg":[{"op":"var","arg":["x"]}]},{"op":"log","arg":[{"op":"cos","arg":[{"op":"var","arg":["x"]}]},{"op":"num","arg":["2"]}]},{"op":"div","arg":[{"op":"var","arg":["x"]},{"op":"num","arg":["2"]}]}]}		127	22	67	0
444	2015-01-22 12:43:04	{"op":"add","arg":[{"op":"num","arg":["3"]},{"op":"add","arg":[{"op":"var","arg":["x"]},{"op":"div","arg":[{"op":"var","arg":["x"]},{"op":"num","arg":["1"]}]},{"op":"num","arg":["3"]}]},{"op":"sub","arg":[{"op":"var","arg":["x"]},{"op":"div","arg":[{"op":"var","arg":["x"]},{"op":"num","arg":["2"]}]},{"op":"num","arg":["1"]}]}]}		185	16	25	0
445	2015-01-22 12:43:07	{"op":"add","arg":[{"op":"log","arg":[{"op":"mul","arg":[{"op":"var","arg":["x"]},{"op":"num","arg":["20"]}]},{"op":"num","arg":["1"]}]}]}		102	9	68	326
446	2015-01-22 12:43:19	{"op":"add","arg":[{"op":"num","arg":["526.9999"]},{"op":"sin","arg":[{"op":"mul","arg":[{"op":"ln","arg":[{"op":"var","arg":["x"]}]},{"op":"ln","arg":[{"op":"div","arg":[{"op":"num","arg":["-2.73"]},{"op":"pow","arg":[{"op":"num","arg":["562"]},{"op":"var","arg":["x"]}]}]}]}]}]},{"op":"mul","arg":[{"op":"num","arg":["0.08"]},{"op":"var","arg":["x"]}]}]}		760	28	76	326
447	2015-01-22 12:43:21	{"op":"add","arg":[{"op":"num","arg":["5"]},{"op":"pow","arg":[{"op":"log","arg":[{"op":"neg","arg":[{"op":"var","arg":["x"]}]},{"op":"cos","arg":[{"op":"var","arg":["x"]}]}]},{"op":"num","arg":["2"]}]}]}		97	18	84	0
448	2015-01-22 12:43:33	{"op":"add","arg":[{"op":"num","arg":["0.0001"]},{"op":"mul","arg":[{"op":"var","arg":["x"]},{"op":"num","arg":["0.0001"]}]},{"op":"sin","arg":[{"op":"var","arg":["x"]}]},{"op":"log","arg":[{"op":"cos","arg":[{"op":"var","arg":["x"]}]},{"op":"num","arg":["2"]}]},{"op":"div","arg":[{"op":"var","arg":["x"]},{"op":"num","arg":["2"]}]},{"op":"add","arg":[{"op":"neg","arg":[{"op":"var","arg":["x"]}]},…		108	32	67	0
449	2015-01-22 12:43:34	{"op":"add","arg":[{"op":"num","arg":["5"]},{"op":"pow","arg":[{"op":"log","arg":[{"op":"neg","arg":[{"op":"var","arg":["x"]}]},{"op":"cos","arg":[{"op":"var","arg":["x"]}]}]},{"op":"num","arg":["2"]}]}]}		97	18	84	0
450	2015-01-22 12:43:39	{"op":"add","arg":[{"op":"num","arg":["0.9999"]},{"op":"sin","arg":[{"op":"mul","arg":[{"op":"ln","arg":[{"op":"var","arg":["x"]}]},{"op":"ln","arg":[{"op":"div","arg":[{"op":"num","arg":["-2.73"]},{"op":"pow","arg":[{"op":"num","arg":["562"]},{"op":"var","arg":["x"]}]}]}]}]}]},{"op":"mul","arg":[{"op":"num","arg":["0.08"]},{"op":"var","arg":["x"]}]}]}		503	28	76	326
451	2015-01-22 12:43:41	{"op":"add","arg":[{"op":"num","arg":["1"]},{"op":"add","arg":[{"op":"var","arg":["x"]},{"op":"div","arg":[{"op":"var","arg":["x"]},{"op":"num","arg":["1"]}]},{"op":"num","arg":["3"]}]},{"op":"sub","arg":[{"op":"var","arg":["x"]},{"op":"div","arg":[{"op":"var","arg":["x"]},{"op":"num","arg":["2"]}]},{"op":"num","arg":["1"]}]}]}		185	16	25	0
452	2015-01-22 12:43:54	{"op":"add","arg":[{"op":"num","arg":["5"]}]}		453	2	84	0
453	2015-01-22 12:43:59	{"op":"add","arg":[{"op":"log","arg":[{"op":"mul","arg":[{"op":"var","arg":["x"]},{"op":"num","arg":["2"]}]},{"op":"num","arg":["2"]}]}]}		581	9	68	326
454	2015-01-22 12:44:10	{"op":"add","arg":[{"op":"num","arg":["0"]}]}		451	2	4	0
455	2015-01-22 12:44:11	{"op":"add","arg":[{"op":"num","arg":["10"]},{"op":"var","arg":["x"]},{"op":"mul","arg":[{"op":"add","arg":[{"op":"sin","arg":[{"op":"var","arg":["x"]}]},{"op":"mul","arg":[{"op":"var","arg":["x"]},{"op":"num","arg":["2"]}]},{"op":"pow","arg":[{"op":"var","arg":["x"]},{"op":"num","arg":["2"]}]},{"op":"log","arg":[{"op":"var","arg":["x"]},{"op":"num","arg":["2"]}]}]},{"op":"num","arg":["2"]}]},{"o…		109	28	82	0
456	2015-01-22 12:44:16	{"op":"add","arg":[{"op":"div","arg":[{"op":"sub","arg":[{"op":"cos","arg":[{"op":"var","arg":["x"]}]}]},{"op":"mul","arg":[{"op":"log","arg":[{"op":"pow","arg":[{"op":"var","arg":["x"]},{"op":"num","arg":["2"]}]},{"op":"var","arg":["x"]}]},{"op":"neg","arg":[{"op":"num","arg":["1"]}]}]}]},{"op":"var","arg":["x"]},{"op":"sin","arg":[{"op":"sub","arg":[{"op":"pow","arg":[{"op":"var","arg":["x"]},{…		276	48	69	0
457	2015-01-22 12:44:19	{"op":"add","arg":[{"op":"num","arg":["5"]},{"op":"neg","arg":[{"op":"var","arg":["x"]}]},{"op":"log","arg":[{"op":"var","arg":["x"]},{"op":"num","arg":["2"]}]},{"op":"pow","arg":[{"op":"var","arg":["x"]},{"op":"num","arg":["2"]}]}]}		111	17	84	0
458	2015-01-22 12:44:31	{"op":"add","arg":[{"op":"log","arg":[{"op":"mul","arg":[{"op":"var","arg":["x"]},{"op":"num","arg":["20"]}]},{"op":"num","arg":["2"]}]}]}		659	9	68	326
459	2015-01-22 12:44:50	{"op":"add","arg":[{"op":"log","arg":[{"op":"mul","arg":[{"op":"var","arg":["x"]},{"op":"num","arg":["30"]}]},{"op":"num","arg":["2"]}]}]}		676	9	68	326
460	2015-01-22 12:44:51	{"op":"add","arg":[{"op":"num","arg":["0.95"]},{"op":"sin","arg":[{"op":"mul","arg":[{"op":"ln","arg":[{"op":"div","arg":[{"op":"num","arg":["-2.73"]},{"op":"pow","arg":[{"op":"num","arg":["0.2"]},{"op":"var","arg":["x"]}]}]}]},{"op":"num","arg":["0.75"]}]}]},{"op":"mul","arg":[{"op":"num","arg":["0.08"]},{"op":"var","arg":["x"]}]}]}		97	24	76	326
461	2015-01-22 12:45:07	{"op":"add","arg":[{"op":"log","arg":[{"op":"mul","arg":[{"op":"var","arg":["x"]},{"op":"num","arg":["50"]}]},{"op":"num","arg":["2"]}]}]}		697	9	68	326
462	2015-01-22 12:45:22	{"op":"add","arg":[{"op":"mul","arg":[{"op":"var","arg":["x"]},{"op":"num","arg":["2"]}]},{"op":"sin","arg":[{"op":"var","arg":["x"]}]}]}		199	8	85	0
463	2015-01-22 12:45:35	{"op":"add","arg":[{"op":"num","arg":["5"]},{"op":"div","arg":[{"op":"var","arg":["x"]},{"op":"num","arg":["2"]}]}]}		373	6	84	0
464	2015-01-22 12:45:39	{"op":"add","arg":[{"op":"num","arg":["10"]},{"op":"add","arg":[{"op":"var","arg":["x"]},{"op":"mul","arg":[{"op":"var","arg":["x"]},{"op":"num","arg":["2"]}]}]},{"op":"mul","arg":[{"op":"var","arg":["x"]},{"op":"num","arg":["2"]}]},{"op":"sin","arg":[{"op":"var","arg":["x"]}]}]}		156	14	86	0
465	2015-01-22 12:45:47	{"op":"add","arg":[{"op":"cos","arg":[{"op":"num","arg":["10"]}]},{"op":"pow","arg":[{"op":"cos","arg":[{"op":"num","arg":["10"]}]},{"op":"num","arg":["2"]}]},{"op":"ln","arg":[{"op":"sub","arg":[{"op":"num","arg":["200"]},{"op":"var","arg":["x"]}]}]}]}		122	22	77	0
466	2015-01-22 12:45:48	{"op":"add","arg":[{"op":"sin","arg":[{"op":"mul","arg":[{"op":"var","arg":["x"]},{"op":"num","arg":["14"]},{"op":"ln","arg":[{"op":"var","arg":["x"]}]}]}]},{"op":"mul","arg":[{"op":"num","arg":["-0.03"]},{"op":"var","arg":["x"]}]}]}		434	15	68	326
467	2015-01-22 12:45:58	{"op":"add","arg":[{"op":"num","arg":["1"]},{"op":"add","arg":[{"op":"var","arg":["x"]},{"op":"div","arg":[{"op":"var","arg":["x"]},{"op":"num","arg":["1"]}]},{"op":"num","arg":["1"]}]},{"op":"add","arg":[{"op":"div","arg":[{"op":"var","arg":["x"]},{"op":"num","arg":["2"]}]},{"op":"num","arg":["1"]},{"op":"var","arg":["x"]}]}]}		172	16	25	0
468	2015-01-22 12:45:58	{"op":"add","arg":[{"op":"div","arg":[{"op":"var","arg":["x"]},{"op":"num","arg":["2"]}]}]}		372	5	84	0
469	2015-01-22 12:46:02	{"op":"add","arg":[{"op":"num","arg":["0"]}]}		451	2	87	0
470	2015-01-22 12:46:10	{"op":"add","arg":[{"op":"num","arg":["527"]},{"op":"sin","arg":[{"op":"mul","arg":[{"op":"var","arg":["x"]},{"op":"num","arg":["14"]},{"op":"ln","arg":[{"op":"var","arg":["x"]}]}]}]},{"op":"mul","arg":[{"op":"num","arg":["-0.03"]},{"op":"var","arg":["x"]}]}]}		2411	16	85	326
471	2015-01-22 12:46:17	{"op":"add","arg":[{"op":"sin","arg":[{"op":"mul","arg":[{"op":"var","arg":["x"]},{"op":"num","arg":["14"]},{"op":"ln","arg":[{"op":"var","arg":["x"]}]}]}]},{"op":"mul","arg":[{"op":"num","arg":["-0.03"]},{"op":"var","arg":["x"]}]},{"op":"num","arg":["527"]}]}		2411	16	68	326
472	2015-01-22 12:46:24	{"op":"add","arg":[{"op":"var","arg":["x"]}]}		274	2	84	0
473	2015-01-22 12:46:33	{"op":"add","arg":[{"op":"num","arg":["0"]}]}		451	2	87	0
474	2015-01-22 12:46:40	{"op":"add","arg":[{"op":"num","arg":["527"]},{"op":"sin","arg":[{"op":"mul","arg":[{"op":"var","arg":["x"]},{"op":"num","arg":["14"]},{"op":"ln","arg":[{"op":"var","arg":["x"]}]}]}]},{"op":"mul","arg":[{"op":"num","arg":["-0.4443"]},{"op":"var","arg":["x"]}]}]}		412	16	85	326
475	2015-01-22 12:46:42	{"op":"add","arg":[{"op":"num","arg":["0"]}]}		451	2	87	0
476	2015-01-22 12:46:44	{"op":"add","arg":[{"op":"num","arg":["0"]}]}		451	2	57	0
477	2015-01-22 12:46:46	{"op":"add","arg":[{"op":"cos","arg":[{"op":"num","arg":["10"]}]},{"op":"pow","arg":[{"op":"cos","arg":[{"op":"num","arg":["10"]}]},{"op":"num","arg":["2"]}]},{"op":"ln","arg":[{"op":"sub","arg":[{"op":"num","arg":["200"]},{"op":"var","arg":["x"]}]}]},{"op":"mul","arg":[{"op":"num","arg":["2"]},{"op":"num","arg":["2"]}]}]}		122	25	77	0
478	2015-01-22 12:46:53	{"op":"add","arg":[{"op":"num","arg":["0"]}]}		451	2	87	0
479	2015-01-22 12:47:23	{"op":"add","arg":[{"op":"num","arg":["5270"]},{"op":"sin","arg":[{"op":"mul","arg":[{"op":"var","arg":["x"]},{"op":"num","arg":["140"]},{"op":"ln","arg":[{"op":"var","arg":["x"]}]}]}]},{"op":"mul","arg":[{"op":"num","arg":["-0.03"]},{"op":"var","arg":["x"]}]}]}		145	16	85	470
480	2015-01-22 12:47:37	{"op":"add","arg":[{"op":"var","arg":["x"]}]}		274	2	57	0
481	2015-01-22 12:47:38	{"op":"add","arg":[{"op":"mul","arg":[{"op":"num","arg":["325"]},{"op":"log","arg":[{"op":"var","arg":["x"]},{"op":"num","arg":["2"]}]}]},{"op":"sin","arg":[{"op":"ln","arg":[{"op":"mul","arg":[{"op":"sub","arg":[{"op":"var","arg":["x"]}]},{"op":"num","arg":["0.235"]}]}]}]}]}		102	20	76	0
482	2015-01-22 12:47:41	{"op":"add","arg":[{"op":"sin","arg":[{"op":"mul","arg":[{"op":"var","arg":["x"]},{"op":"num","arg":["14"]},{"op":"ln","arg":[{"op":"var","arg":["x"]}]}]}]},{"op":"num","arg":["550"]}]}		1203	13	68	326
483	2015-01-22 12:47:41	{"op":"add","arg":[{"op":"num","arg":["5270"]},{"op":"sin","arg":[{"op":"mul","arg":[{"op":"var","arg":["x"]},{"op":"num","arg":["140"]},{"op":"ln","arg":[{"op":"var","arg":["x"]}]}]}]},{"op":"mul","arg":[{"op":"num","arg":["-0.03"]},{"op":"var","arg":["x"]}]}]}		145	16	85	470
484	2015-01-22 12:47:45	{"op":"add","arg":[{"op":"num","arg":["0"]},{"op":"mul","arg":[{"op":"mul","arg":[{"op":"var","arg":["x"]},{"op":"num","arg":["2"]}]},{"op":"sub","arg":[{"op":"var","arg":["x"]}]},{"op":"pow","arg":[{"op":"var","arg":["x"]},{"op":"num","arg":["2"]}]}]}]}		102	15	87	0
485	2015-01-22 12:47:56	{"op":"add","arg":[{"op":"mul","arg":[{"op":"num","arg":["325"]},{"op":"log","arg":[{"op":"var","arg":["x"]},{"op":"num","arg":["2"]}]}]},{"op":"sin","arg":[{"op":"var","arg":["x"]}]}]}		102	13	76	0
486	2015-01-22 12:48:05	{"op":"add","arg":[{"op":"var","arg":["x"]},{"op":"pow","arg":[{"op":"var","arg":["x"]},{"op":"num","arg":["2"]}]}]}		111	9	57	0
487	2015-01-22 12:48:09	{"op":"add","arg":[{"op":"sin","arg":[{"op":"mul","arg":[{"op":"var","arg":["x"]},{"op":"num","arg":["14"]},{"op":"ln","arg":[{"op":"var","arg":["x"]}]}]}]},{"op":"num","arg":["527"]}]}		1336	13	68	326
488	2015-01-22 12:48:17	{"op":"add","arg":[{"op":"num","arg":["10"]},{"op":"mul","arg":[{"op":"mul","arg":[{"op":"var","arg":["x"]},{"op":"num","arg":["2"]}]},{"op":"sub","arg":[{"op":"var","arg":["x"]}]},{"op":"pow","arg":[{"op":"var","arg":["x"]},{"op":"num","arg":["2"]}]}]}]}		102	15	87	0
489	2015-01-22 12:48:26	{"op":"add","arg":[{"op":"num","arg":["527"]},{"op":"sin","arg":[{"op":"mul","arg":[{"op":"var","arg":["x"]},{"op":"num","arg":["14"]},{"op":"ln","arg":[{"op":"var","arg":["x"]}]}]}]},{"op":"mul","arg":[{"op":"num","arg":["-0.03"]},{"op":"var","arg":["x"]},{"op":"num","arg":["1"]}]}]}		2411	17	76	326
490	2015-01-22 12:48:34	{"op":"add","arg":[{"op":"sin","arg":[{"op":"mul","arg":[{"op":"var","arg":["x"]},{"op":"num","arg":["14"]},{"op":"ln","arg":[{"op":"var","arg":["x"]}]}]}]},{"op":"num","arg":["510"]}]}		1395	13	68	326
491	2015-01-22 12:48:40	{"op":"add","arg":[{"op":"num","arg":["526"]},{"op":"sin","arg":[{"op":"mul","arg":[{"op":"var","arg":["x"]},{"op":"num","arg":["15"]}]}]},{"op":"mul","arg":[{"op":"num","arg":["-0.03"]},{"op":"var","arg":["x"]}]}]}		2115	11	83	386
492	2015-01-22 12:48:45	{"op":"add","arg":[{"op":"num","arg":["527"]},{"op":"sin","arg":[{"op":"mul","arg":[{"op":"var","arg":["x"]},{"op":"num","arg":["14"]},{"op":"ln","arg":[{"op":"var","arg":["x"]}]}]}]},{"op":"mul","arg":[{"op":"num","arg":["-0.03"]},{"op":"var","arg":["x"]},{"op":"num","arg":["1"]}]}]}		2411	17	76	326
493	2015-01-22 12:48:48	{"op":"add","arg":[{"op":"num","arg":["5270"]},{"op":"sin","arg":[{"op":"mul","arg":[{"op":"var","arg":["x"]},{"op":"num","arg":["140"]},{"op":"ln","arg":[{"op":"var","arg":["x"]}]},{"op":"pow","arg":[{"op":"var","arg":["x"]},{"op":"num","arg":["2"]}]},{"op":"log","arg":[{"op":"div","arg":[{"op":"var","arg":["x"]},{"op":"num","arg":["2"]}]},{"op":"div","arg":[{"op":"var","arg":["x"]},{"op":"num",…		145	40	85	470
494	2015-01-22 12:48:56	{"op":"add","arg":[{"op":"num","arg":["1"]},{"op":"add","arg":[{"op":"var","arg":["x"]},{"op":"div","arg":[{"op":"var","arg":["x"]},{"op":"num","arg":["1"]}]},{"op":"num","arg":["1"]}]}]}		199	9	25	0
495	2015-01-22 12:48:58	{"op":"add","arg":[{"op":"sin","arg":[{"op":"mul","arg":[{"op":"var","arg":["x"]},{"op":"num","arg":["14"]}]}]},{"op":"num","arg":["510"]}]}		1373	8	68	326
496	2015-01-22 12:49:08	{"op":"add","arg":[{"op":"num","arg":["526"]},{"op":"sin","arg":[{"op":"mul","arg":[{"op":"var","arg":["x"]},{"op":"num","arg":["10"]}]}]},{"op":"mul","arg":[{"op":"num","arg":["-0.03"]},{"op":"var","arg":["x"]}]}]}		1870	11	83	386
497	2015-01-22 12:49:16	{"op":"add","arg":[{"op":"sin","arg":[{"op":"mul","arg":[{"op":"var","arg":["x"]},{"op":"num","arg":["2"]}]}]},{"op":"num","arg":["510"]}]}		1440	8	68	326
498	2015-01-22 12:49:20	{"op":"add","arg":[{"op":"num","arg":["527"]},{"op":"sin","arg":[{"op":"mul","arg":[{"op":"var","arg":["x"]},{"op":"num","arg":["14"]},{"op":"ln","arg":[{"op":"var","arg":["x"]}]}]}]},{"op":"mul","arg":[{"op":"num","arg":["-0.031"]},{"op":"var","arg":["x"]}]}]}		2407	16	85	326
499	2015-01-22 12:49:30	{"op":"add","arg":[{"op":"num","arg":["526"]},{"op":"sin","arg":[{"op":"mul","arg":[{"op":"var","arg":["x"]},{"op":"num","arg":["7.5"]}]}]},{"op":"mul","arg":[{"op":"num","arg":["-0.03"]},{"op":"var","arg":["x"]}]}]}		2060	11	83	386
500	2015-01-22 12:49:31	{"op":"add","arg":[{"op":"num","arg":["527"]},{"op":"sin","arg":[{"op":"mul","arg":[{"op":"var","arg":["x"]},{"op":"num","arg":["14"]},{"op":"ln","arg":[{"op":"var","arg":["x"]}]},{"op":"num","arg":["0.5"]}]}]},{"op":"mul","arg":[{"op":"num","arg":["-0.03"]},{"op":"var","arg":["x"]},{"op":"num","arg":["1"]}]}]}		2093	18	76	326
501	2015-01-22 12:49:34	{"op":"add","arg":[{"op":"pow","arg":[{"op":"neg","arg":[{"op":"log","arg":[{"op":"pow","arg":[{"op":"pow","arg":[{"op":"var","arg":["x"]},{"op":"num","arg":["2"]}]},{"op":"num","arg":["2"]}]},{"op":"num","arg":["2"]}]}]},{"op":"num","arg":["2"]}]}]}		102	26	87	0
502	2015-01-22 12:49:34	{"op":"add","arg":[{"op":"sin","arg":[{"op":"mul","arg":[{"op":"var","arg":["x"]},{"op":"num","arg":["4"]}]}]},{"op":"num","arg":["510"]}]}		1417	8	68	326
503	2015-01-22 12:49:39	{"op":"add","arg":[{"op":"num","arg":["0"]},{"op":"ln","arg":[{"op":"var","arg":["x"]}]},{"op":"div","arg":[{"op":"log","arg":[{"op":"var","arg":["x"]},{"op":"num","arg":["2"]}]},{"op":"pow","arg":[{"op":"var","arg":["x"]},{"op":"num","arg":["2"]}]}]},{"op":"num","arg":["1"]},{"op":"var","arg":["x"]}]}		271	24	88	0
504	2015-01-22 12:49:45	{"op":"add","arg":[{"op":"num","arg":["527"]},{"op":"sin","arg":[{"op":"mul","arg":[{"op":"var","arg":["x"]},{"op":"num","arg":["14"]},{"op":"ln","arg":[{"op":"var","arg":["x"]}]}]}]},{"op":"mul","arg":[{"op":"num","arg":["-0.03"]},{"op":"var","arg":["x"]}]}]}		2411	16	25	326
505	2015-01-22 12:49:48	{"op":"add","arg":[{"op":"num","arg":["526"]},{"op":"sin","arg":[{"op":"mul","arg":[{"op":"var","arg":["x"]},{"op":"num","arg":["0.5"]}]}]},{"op":"mul","arg":[{"op":"num","arg":["-0.03"]},{"op":"var","arg":["x"]}]}]}		1754	11	83	386
506	2015-01-22 12:49:54	{"op":"add","arg":[{"op":"sin","arg":[{"op":"mul","arg":[{"op":"var","arg":["x"]},{"op":"num","arg":["7"]}]}]},{"op":"num","arg":["510"]}]}		1382	8	68	326
507	2015-01-22 12:49:56	{"op":"add","arg":[{"op":"num","arg":["527"]},{"op":"sin","arg":[{"op":"mul","arg":[{"op":"var","arg":["x"]},{"op":"num","arg":["-14"]},{"op":"ln","arg":[{"op":"var","arg":["x"]}]}]}]},{"op":"mul","arg":[{"op":"num","arg":["-0.03"]},{"op":"var","arg":["x"]}]}]}		1702	16	85	470
508	2015-01-22 12:50:15	{"op":"add","arg":[{"op":"num","arg":["525"]},{"op":"sin","arg":[{"op":"mul","arg":[{"op":"var","arg":["x"]},{"op":"num","arg":["14"]},{"op":"ln","arg":[{"op":"var","arg":["x"]}]}]}]},{"op":"mul","arg":[{"op":"num","arg":["-0.03"]},{"op":"var","arg":["x"]},{"op":"num","arg":["1"]}]}]}		2398	17	76	326
509	2015-01-22 12:50:21	{"op":"add","arg":[{"op":"cos","arg":[{"op":"sin","arg":[{"op":"mul","arg":[{"op":"var","arg":["x"]},{"op":"num","arg":["7"]}]}]}]},{"op":"num","arg":["510"]}]}		1254	11	68	326
510	2015-01-22 12:50:34	{"op":"add","arg":[{"op":"num","arg":["550"]},{"op":"sin","arg":[{"op":"mul","arg":[{"op":"var","arg":["x"]},{"op":"num","arg":["15"]}]}]},{"op":"mul","arg":[{"op":"num","arg":["-0.02"]},{"op":"var","arg":["x"]}]}]}		1588	11	89	215
511	2015-01-22 12:50:36	{"op":"add","arg":[{"op":"num","arg":["527"]},{"op":"sin","arg":[{"op":"mul","arg":[{"op":"var","arg":["x"]},{"op":"num","arg":["14"]},{"op":"ln","arg":[{"op":"var","arg":["x"]}]}]}]},{"op":"mul","arg":[{"op":"num","arg":["-0.03"]},{"op":"var","arg":["x"]},{"op":"add","arg":[{"op":"var","arg":["x"]}]}]}]}		134	18	85	326
512	2015-01-22 12:50:48	{"op":"add","arg":[{"op":"num","arg":["527"]},{"op":"sin","arg":[{"op":"mul","arg":[{"op":"var","arg":["x"]},{"op":"num","arg":["14"]},{"op":"ln","arg":[{"op":"var","arg":["x"]}]}]}]},{"op":"mul","arg":[{"op":"num","arg":["-0.03"]},{"op":"var","arg":["x"]},{"op":"add","arg":[{"op":"var","arg":["x"]}]}]}]}		134	18	85	326
513	2015-01-22 12:50:52	{"op":"add","arg":[{"op":"num","arg":["527"]},{"op":"sin","arg":[{"op":"mul","arg":[{"op":"var","arg":["x"]},{"op":"num","arg":["14"]},{"op":"log","arg":[{"op":"var","arg":["x"]},{"op":"num","arg":["2"]}]}]}]},{"op":"mul","arg":[{"op":"num","arg":["-0.03"]},{"op":"var","arg":["x"]}]}]}		1835	17	25	326
514	2015-01-22 12:50:56	{"op":"add","arg":[{"op":"cos","arg":[{"op":"mul","arg":[{"op":"var","arg":["x"]},{"op":"num","arg":["1"]}]}]},{"op":"num","arg":["510"]}]}		1438	8	68	326
515	2015-01-22 12:51:00	{"op":"add","arg":[{"op":"num","arg":["525"]},{"op":"sin","arg":[{"op":"mul","arg":[{"op":"var","arg":["x"]},{"op":"num","arg":["14"]},{"op":"ln","arg":[{"op":"var","arg":["x"]}]}]}]},{"op":"mul","arg":[{"op":"num","arg":["-0.03"]},{"op":"var","arg":["x"]},{"op":"num","arg":["0.75"]},{"op":"pow","arg":[{"op":"var","arg":["x"]},{"op":"num","arg":["1"]}]}]}]}		137	24	76	326
516	2015-01-22 12:51:16	{"op":"add","arg":[{"op":"num","arg":["510"]},{"op":"var","arg":["x"]}]}		262	3	68	326
517	2015-01-22 12:51:28	{"op":"add","arg":[{"op":"num","arg":["527"]},{"op":"sin","arg":[{"op":"mul","arg":[{"op":"var","arg":["x"]},{"op":"num","arg":["14"]},{"op":"ln","arg":[{"op":"var","arg":["x"]}]}]}]},{"op":"mul","arg":[{"op":"num","arg":["-0.03"]},{"op":"var","arg":["x"]},{"op":"add","arg":[{"op":"var","arg":["x"]},{"op":"log","arg":[{"op":"var","arg":["x"]},{"op":"num","arg":["2"]}]},{"op":"ln","arg":[{"op":"va…		123	30	85	326
518	2015-01-22 12:51:33	{"op":"add","arg":[{"op":"num","arg":["550"]},{"op":"sin","arg":[{"op":"mul","arg":[{"op":"var","arg":["x"]},{"op":"num","arg":["15"]}]}]},{"op":"mul","arg":[{"op":"num","arg":["-0.02"]},{"op":"var","arg":["x"]}]},{"op":"pow","arg":[{"op":"var","arg":["x"]},{"op":"num","arg":["2"]}]}]}		111	18	89	215
519	2015-01-22 12:51:38	{"op":"add","arg":[{"op":"pow","arg":[{"op":"cos","arg":[{"op":"num","arg":["10"]}]},{"op":"num","arg":["2"]}]},{"op":"pow","arg":[{"op":"cos","arg":[{"op":"num","arg":["10"]}]},{"op":"num","arg":["2"]}]},{"op":"ln","arg":[{"op":"sub","arg":[{"op":"num","arg":["50"]},{"op":"var","arg":["x"]},{"op":"var","arg":["x"]},{"op":"var","arg":["x"]},{"op":"var","arg":["x"]}]}]}]}		102	31	77	0
520	2015-01-22 12:51:46	{"op":"add","arg":[{"op":"num","arg":["527"]},{"op":"sin","arg":[{"op":"mul","arg":[{"op":"var","arg":["x"]},{"op":"num","arg":["14"]},{"op":"ln","arg":[{"op":"var","arg":["x"]}]}]}]},{"op":"mul","arg":[{"op":"num","arg":["-0.03"]},{"op":"var","arg":["x"]}]}]}		2411	16	25	326
521	2015-01-22 12:51:49	{"op":"add","arg":[{"op":"num","arg":["525"]},{"op":"sin","arg":[{"op":"mul","arg":[{"op":"var","arg":["x"]},{"op":"num","arg":["14"]},{"op":"ln","arg":[{"op":"div","arg":[{"op":"var","arg":["x"]},{"op":"num","arg":["2"]}]}]}]}]},{"op":"mul","arg":[{"op":"num","arg":["-0.03"]},{"op":"var","arg":["x"]}]}]}		1998	19	76	308
522	2015-01-22 12:51:55	{"op":"add","arg":[{"op":"num","arg":["510"]},{"op":"sin","arg":[{"op":"mul","arg":[{"op":"var","arg":["x"]},{"op":"num","arg":["2"]}]}]}]}		1440	8	68	326
523	2015-01-22 12:52:05	{"op":"add","arg":[{"op":"num","arg":["527"]},{"op":"sin","arg":[{"op":"mul","arg":[{"op":"var","arg":["x"]},{"op":"num","arg":["14"]},{"op":"ln","arg":[{"op":"var","arg":["x"]}]}]}]},{"op":"mul","arg":[{"op":"num","arg":["-0.03"]},{"op":"var","arg":["x"]},{"op":"add","arg":[{"op":"var","arg":["x"]},{"op":"log","arg":[{"op":"var","arg":["x"]},{"op":"num","arg":["2"]}]},{"op":"ln","arg":[{"op":"va…		129	30	85	326
524	2015-01-22 12:52:06	{"op":"add","arg":[{"op":"pow","arg":[{"op":"cos","arg":[{"op":"num","arg":["2"]}]},{"op":"num","arg":["2"]}]},{"op":"pow","arg":[{"op":"cos","arg":[{"op":"num","arg":["2"]}]},{"op":"num","arg":["2"]}]},{"op":"ln","arg":[{"op":"sub","arg":[{"op":"num","arg":["50"]},{"op":"var","arg":["x"]},{"op":"var","arg":["x"]},{"op":"var","arg":["x"]},{"op":"var","arg":["x"]}]}]}]}		102	31	77	0
525	2015-01-22 12:52:19	{"op":"add","arg":[{"op":"num","arg":["510"]},{"op":"sin","arg":[{"op":"mul","arg":[{"op":"var","arg":["x"]},{"op":"num","arg":["2"]}]}]},{"op":"pow","arg":[{"op":"var","arg":["x"]},{"op":"num","arg":["2"]}]}]}		111	15	68	326
526	2015-01-22 12:52:29	{"op":"add","arg":[{"op":"num","arg":["0"]},{"op":"sub","arg":[{"op":"var","arg":["x"]}]},{"op":"add","arg":[{"op":"var","arg":["x"]}]},{"op":"add","arg":[{"op":"var","arg":["x"]}]},{"op":"add","arg":[{"op":"var","arg":["x"]}]},{"op":"add","arg":[{"op":"var","arg":["x"]}]}]}		156	12	90	0
527	2015-01-22 12:52:39	{"op":"add","arg":[{"op":"num","arg":["527"]},{"op":"sin","arg":[{"op":"mul","arg":[{"op":"var","arg":["x"]},{"op":"num","arg":["15"]},{"op":"ln","arg":[{"op":"var","arg":["x"]}]}]}]},{"op":"mul","arg":[{"op":"num","arg":["-0.03"]},{"op":"var","arg":["x"]}]}]}		1811	16	25	326
528	2015-01-22 12:52:40	{"op":"add","arg":[{"op":"var","arg":["x"]},{"op":"div","arg":[{"op":"log","arg":[{"op":"var","arg":["x"]},{"op":"num","arg":["2"]}]},{"op":"num","arg":["2"]}]},{"op":"sin","arg":[{"op":"num","arg":["1"]}]},{"op":"sin","arg":[{"op":"num","arg":["1"]}]},{"op":"sin","arg":[{"op":"num","arg":["1"]}]},{"op":"mul","arg":[{"op":"sin","arg":[{"op":"num","arg":["1"]}]},{"op":"num","arg":["2"]}]},{"op":"m…		272	35	88	0
529	2015-01-22 12:52:42	{"op":"add","arg":[{"op":"num","arg":["550"]},{"op":"sin","arg":[{"op":"mul","arg":[{"op":"var","arg":["x"]},{"op":"num","arg":["15"]}]}]},{"op":"mul","arg":[{"op":"num","arg":["-0.02"]},{"op":"var","arg":["x"]},{"op":"pow","arg":[{"op":"var","arg":["x"]},{"op":"num","arg":["2"]}]}]}]}		106	18	89	215
530	2015-01-22 12:52:43	{"op":"add","arg":[{"op":"num","arg":["527"]},{"op":"sin","arg":[{"op":"mul","arg":[{"op":"var","arg":["x"]},{"op":"num","arg":["14"]},{"op":"ln","arg":[{"op":"var","arg":["x"]}]}]}]}]}		1336	13	85	520
531	2015-01-22 12:52:46	{"op":"add","arg":[{"op":"num","arg":["510"]},{"op":"sin","arg":[{"op":"mul","arg":[{"op":"var","arg":["x"]},{"op":"num","arg":["2"]}]}]},{"op":"pow","arg":[{"op":"var","arg":["x"]},{"op":"num","arg":["500"]}]}]}		102	15	68	326
532	2015-01-22 12:52:57	{"op":"add","arg":[{"op":"num","arg":["527"]},{"op":"sin","arg":[{"op":"mul","arg":[{"op":"var","arg":["x"]},{"op":"num","arg":["14"]},{"op":"ln","arg":[{"op":"var","arg":["x"]}]}]}]},{"op":"mul","arg":[{"op":"num","arg":["-0.03"]},{"op":"var","arg":["x"]},{"op":"ln","arg":[{"op":"div","arg":[{"op":"num","arg":["37.25"]},{"op":"var","arg":["x"]}]}]}]}]}		1443	24	76	520
533	2015-01-22 12:53:16	{"op":"add","arg":[{"op":"num","arg":["527"]},{"op":"sin","arg":[{"op":"mul","arg":[{"op":"var","arg":["x"]},{"op":"num","arg":["13"]},{"op":"ln","arg":[{"op":"var","arg":["x"]}]}]}]},{"op":"mul","arg":[{"op":"num","arg":["-0.03"]},{"op":"var","arg":["x"]}]}]}		1787	16	25	326
534	2015-01-22 12:53:25	{"op":"add","arg":[{"op":"num","arg":["1000"]},{"op":"sin","arg":[{"op":"mul","arg":[{"op":"var","arg":["x"]},{"op":"num","arg":["15"]},{"op":"pow","arg":[{"op":"var","arg":["x"]},{"op":"num","arg":["2"]}]}]}]},{"op":"mul","arg":[{"op":"num","arg":["-0.02"]},{"op":"var","arg":["x"]},{"op":"pow","arg":[{"op":"var","arg":["x"]},{"op":"num","arg":["2"]}]}]}]}		106	25	89	215
535	2015-01-22 12:53:35	{"op":"add","arg":[{"op":"num","arg":["510"]},{"op":"sin","arg":[{"op":"mul","arg":[{"op":"var","arg":["x"]},{"op":"num","arg":["0.3"]}]}]},{"op":"pow","arg":[{"op":"var","arg":["x"]},{"op":"num","arg":["0.5"]}]}]}		1108	15	68	326
536	2015-01-22 12:53:45	{"op":"add","arg":[{"op":"pow","arg":[{"op":"cos","arg":[{"op":"num","arg":["2"]}]},{"op":"cos","arg":[{"op":"num","arg":["2"]}]}]},{"op":"pow","arg":[{"op":"cos","arg":[{"op":"num","arg":["2"]}]},{"op":"cos","arg":[{"op":"num","arg":["2"]}]}]},{"op":"ln","arg":[{"op":"sub","arg":[{"op":"num","arg":["50"]},{"op":"var","arg":["x"]},{"op":"var","arg":["x"]},{"op":"var","arg":["x"]},{"op":"var","arg…		98	50	77	0
537	2015-01-22 12:53:50	{"op":"add","arg":[{"op":"num","arg":["510"]},{"op":"sin","arg":[{"op":"mul","arg":[{"op":"var","arg":["x"]},{"op":"num","arg":["0.3"]}]}]}]}		1343	8	68	326
538	2015-01-22 12:53:56	{"op":"add","arg":[{"op":"num","arg":["0"]},{"op":"add","arg":[{"op":"var","arg":["x"]}]},{"op":"add","arg":[{"op":"var","arg":["x"]}]},{"op":"sub","arg":[{"op":"var","arg":["x"]}]},{"op":"sub","arg":[{"op":"var","arg":["x"]}]},{"op":"mul","arg":[{"op":"var","arg":["x"]},{"op":"num","arg":["2"]}]},{"op":"mul","arg":[{"op":"var","arg":["x"]},{"op":"num","arg":["2"]}]},{"op":"sin","arg":[{"op":"var…		143	30	90	0
539	2015-01-22 12:54:16	{"op":"add","arg":[{"op":"num","arg":["510"]},{"op":"sin","arg":[{"op":"mul","arg":[{"op":"var","arg":["x"]},{"op":"num","arg":["0.3"]},{"op":"pow","arg":[{"op":"var","arg":["x"]},{"op":"num","arg":["2"]}]}]}]}]}		1331	15	68	326
540	2015-01-22 12:54:20	{"op":"add","arg":[{"op":"pow","arg":[{"op":"cos","arg":[{"op":"num","arg":["2"]}]},{"op":"cos","arg":[{"op":"num","arg":["2"]}]}]},{"op":"pow","arg":[{"op":"cos","arg":[{"op":"num","arg":["2"]}]},{"op":"cos","arg":[{"op":"num","arg":["2"]}]}]},{"op":"ln","arg":[{"op":"sub","arg":[{"op":"num","arg":["50"]},{"op":"var","arg":["x"]},{"op":"var","arg":["x"]},{"op":"var","arg":["x"]},{"op":"var","arg…		98	61	77	0
541	2015-01-22 12:54:22	{"op":"add","arg":[{"op":"num","arg":["0"]},{"op":"sub","arg":[{"op":"var","arg":["x"]}]},{"op":"add","arg":[{"op":"var","arg":["x"]}]},{"op":"add","arg":[{"op":"var","arg":["x"]}]},{"op":"add","arg":[{"op":"var","arg":["x"]}]},{"op":"add","arg":[{"op":"var","arg":["x"]}]}]}		156	12	90	526
542	2015-01-22 12:54:26	{"op":"add","arg":[{"op":"num","arg":["527"]},{"op":"sin","arg":[{"op":"mul","arg":[{"op":"var","arg":["x"]},{"op":"num","arg":["14"]},{"op":"ln","arg":[{"op":"var","arg":["x"]}]},{"op":"sub","arg":[{"op":"cos","arg":[{"op":"neg","arg":[{"op":"pow","arg":[{"op":"num","arg":["15"]},{"op":"var","arg":["x"]}]}]}]}]}]}]},{"op":"mul","arg":[{"op":"num","arg":["-0.03"]},{"op":"var","arg":["x"]},{"op":"…		122	36	76	520
543	2015-01-22 12:54:35	{"op":"add","arg":[{"op":"num","arg":["510"]},{"op":"sin","arg":[{"op":"mul","arg":[{"op":"var","arg":["x"]},{"op":"num","arg":["0.3"]},{"op":"pow","arg":[{"op":"var","arg":["x"]},{"op":"num","arg":["0.2"]}]}]}]}]}		1424	15	68	326
544	2015-01-22 12:54:39	{"op":"add","arg":[{"op":"num","arg":["527"]},{"op":"sin","arg":[{"op":"mul","arg":[{"op":"var","arg":["x"]},{"op":"num","arg":["14"]},{"op":"ln","arg":[{"op":"var","arg":["x"]}]},{"op":"sub","arg":[{"op":"cos","arg":[{"op":"neg","arg":[{"op":"pow","arg":[{"op":"num","arg":["15"]},{"op":"var","arg":["x"]}]}]}]}]}]}]},{"op":"mul","arg":[{"op":"num","arg":["-0.03"]},{"op":"var","arg":["x"]},{"op":"…		122	36	76	520
545	2015-01-22 12:54:40	{"op":"add","arg":[{"op":"num","arg":["0"]},{"op":"add","arg":[{"op":"sub","arg":[{"op":"mul","arg":[{"op":"var","arg":["x"]},{"op":"num","arg":["2"]}]},{"op":"neg","arg":[{"op":"var","arg":["x"]}]},{"op":"log","arg":[{"op":"var","arg":["x"]},{"op":"num","arg":["2"]}]}]}]},{"op":"sin","arg":[{"op":"var","arg":["x"]}]}]}		180	19	91	0
546	2015-01-22 12:55:00	{"op":"add","arg":[{"op":"num","arg":["510"]},{"op":"sin","arg":[{"op":"mul","arg":[{"op":"var","arg":["x"]},{"op":"num","arg":["0.3"]},{"op":"pow","arg":[{"op":"var","arg":["x"]},{"op":"num","arg":["0.5"]}]}]}]}]}		1328	15	68	326
547	2015-01-22 12:55:07	{"op":"add","arg":[{"op":"cos","arg":[{"op":"num","arg":["10"]}]},{"op":"ln","arg":[{"op":"div","arg":[{"op":"num","arg":["10"]},{"op":"num","arg":["10"]}]}]},{"op":"pow","arg":[{"op":"cos","arg":[{"op":"num","arg":["1"]}]},{"op":"num","arg":["2"]}]},{"op":"var","arg":["x"]}]}		266	24	77	424
548	2015-01-22 12:55:38	{"op":"add","arg":[{"op":"num","arg":["510"]},{"op":"sin","arg":[{"op":"mul","arg":[{"op":"var","arg":["x"]},{"op":"num","arg":["0.3"]},{"op":"log","arg":[{"op":"pow","arg":[{"op":"var","arg":["x"]},{"op":"num","arg":["0.5"]}]},{"op":"num","arg":["2"]}]}]}]}]}		1268	20	68	326
549	2015-01-22 12:55:49	{"op":"add","arg":[{"op":"num","arg":["527"]},{"op":"sin","arg":[{"op":"mul","arg":[{"op":"var","arg":["x"]},{"op":"num","arg":["14"]},{"op":"ln","arg":[{"op":"ln","arg":[{"op":"log","arg":[{"op":"div","arg":[{"op":"num","arg":["-50.22"]},{"op":"cos","arg":[{"op":"var","arg":["x"]}]}]},{"op":"num","arg":["2"]}]}]}]}]}]},{"op":"mul","arg":[{"op":"num","arg":["-0.03"]},{"op":"var","arg":["x"]},{"op…		144	32	76	489
550	2015-01-22 12:56:05	{"op":"add","arg":[{"op":"num","arg":["527"]},{"op":"sin","arg":[{"op":"mul","arg":[{"op":"var","arg":["x"]},{"op":"num","arg":["14"]},{"op":"ln","arg":[{"op":"ln","arg":[{"op":"log","arg":[{"op":"div","arg":[{"op":"num","arg":["-50.22"]},{"op":"cos","arg":[{"op":"var","arg":["x"]}]}]},{"op":"num","arg":["2"]}]}]}]}]}]},{"op":"mul","arg":[{"op":"num","arg":["-0.03"]},{"op":"var","arg":["x"]},{"op…		144	32	76	489
551	2015-01-22 12:56:08	{"op":"add","arg":[{"op":"num","arg":["510"]},{"op":"sin","arg":[{"op":"mul","arg":[{"op":"var","arg":["x"]},{"op":"num","arg":["0.3"]},{"op":"div","arg":[{"op":"var","arg":["x"]},{"op":"num","arg":["2"]}]}]}]}]}		1311	12	68	326
552	2015-01-22 12:56:41	{"op":"add","arg":[{"op":"num","arg":["527"]},{"op":"sin","arg":[{"op":"mul","arg":[{"op":"var","arg":["x"]},{"op":"num","arg":["14"]},{"op":"ln","arg":[{"op":"div","arg":[{"op":"var","arg":["x"]},{"op":"num","arg":["2"]}]}]}]}]},{"op":"mul","arg":[{"op":"num","arg":["-0.03"]},{"op":"var","arg":["x"]},{"op":"num","arg":["1"]}]}]}		2031	20	76	489
553	2015-01-22 12:57:05	{"op":"add","arg":[{"op":"num","arg":["510"]},{"op":"sin","arg":[{"op":"mul","arg":[{"op":"var","arg":["x"]},{"op":"num","arg":["0.3"]}]}]},{"op":"mul","arg":[{"op":"add","arg":[{"op":"ln","arg":[{"op":"var","arg":["x"]}]},{"op":"pow","arg":[{"op":"cos","arg":[{"op":"var","arg":["x"]}]},{"op":"num","arg":["2"]}]}]},{"op":"num","arg":["2"]}]}]}		391	26	68	326
554	2015-01-22 12:57:12	{"op":"add","arg":[{"op":"num","arg":["530"]},{"op":"sin","arg":[{"op":"mul","arg":[{"op":"var","arg":["x"]},{"op":"num","arg":["15"]}]}]},{"op":"mul","arg":[{"op":"num","arg":["-0.03"]},{"op":"var","arg":["x"]}]}]}		2181	11	92	386
555	2015-01-22 12:57:32	{"op":"add","arg":[{"op":"num","arg":["0"]},{"op":"pow","arg":[{"op":"var","arg":["x"]},{"op":"num","arg":["2"]}]},{"op":"num","arg":["1"]},{"op":"num","arg":["1"]},{"op":"num","arg":["2132"]}]}		109	12	90	0
556	2015-01-22 12:57:32	{"op":"add","arg":[{"op":"num","arg":["20"]},{"op":"sin","arg":[{"op":"mul","arg":[{"op":"var","arg":["x"]},{"op":"num","arg":["0.3"]}]}]},{"op":"mul","arg":[{"op":"add","arg":[{"op":"ln","arg":[{"op":"var","arg":["x"]}]},{"op":"pow","arg":[{"op":"cos","arg":[{"op":"var","arg":["x"]}]},{"op":"num","arg":["2"]}]}]},{"op":"num","arg":["2"]}]}]}		640	26	68	326
557	2015-01-22 12:57:36	{"op":"add","arg":[{"op":"num","arg":["0"]}]}		451	2	85	0
558	2015-01-22 12:57:46	{"op":"add","arg":[{"op":"num","arg":["527"]},{"op":"sin","arg":[{"op":"mul","arg":[{"op":"var","arg":["x"]},{"op":"num","arg":["14"]},{"op":"ln","arg":[{"op":"div","arg":[{"op":"var","arg":["x"]},{"op":"num","arg":["2"]}]}]}]}]},{"op":"mul","arg":[{"op":"num","arg":["-0.03"]},{"op":"var","arg":["x"]},{"op":"num","arg":["1"]}]},{"op":"sub","arg":[{"op":"mul","arg":[{"op":"num","arg":["0.28"]},{"o…		2040	27	76	489
559	2015-01-22 12:57:55	{"op":"add","arg":[{"op":"num","arg":["530"]},{"op":"sin","arg":[{"op":"mul","arg":[{"op":"var","arg":["x"]},{"op":"num","arg":["15"]}]}]},{"op":"mul","arg":[{"op":"num","arg":["-0.03"]},{"op":"var","arg":["x"]}]},{"op":"add","arg":[{"op":"sub","arg":[{"op":"var","arg":["x"]}]}]}]}		265	14	92	386
560	2015-01-22 12:58:00	{"op":"add","arg":[{"op":"var","arg":["x"]}]}		274	2	85	0
561	2015-01-22 12:58:04	{"op":"add","arg":[{"op":"cos","arg":[{"op":"num","arg":["50"]}]},{"op":"ln","arg":[{"op":"div","arg":[{"op":"num","arg":["20"]},{"op":"num","arg":["10"]}]}]},{"op":"pow","arg":[{"op":"num","arg":["2"]},{"op":"mul","arg":[{"op":"var","arg":["x"]},{"op":"num","arg":["2"]}]}]},{"op":"sub","arg":[{"op":"sin","arg":[{"op":"var","arg":["x"]}]},{"op":"num","arg":["1"]}]}]}		102	28	77	424
562	2015-01-22 12:58:05	{"op":"add","arg":[{"op":"num","arg":["0"]},{"op":"pow","arg":[{"op":"var","arg":["x"]},{"op":"num","arg":["2"]}]},{"op":"num","arg":["1"]},{"op":"num","arg":["1"]},{"op":"num","arg":["2132"]},{"op":"div","arg":[{"op":"var","arg":["x"]},{"op":"num","arg":["2"]}]},{"op":"div","arg":[{"op":"var","arg":["x"]},{"op":"num","arg":["2"]}]},{"op":"ln","arg":[{"op":"var","arg":["x"]}]},{"op":"neg","arg":[…		107	44	90	0
563	2015-01-22 12:58:15	{"op":"add","arg":[{"op":"num","arg":["527"]},{"op":"sin","arg":[{"op":"mul","arg":[{"op":"var","arg":["x"]},{"op":"log","arg":[{"op":"var","arg":["x"]},{"op":"num","arg":["2"]}]},{"op":"num","arg":["14"]}]}]},{"op":"mul","arg":[{"op":"num","arg":["-0.03"]},{"op":"var","arg":["x"]}]}]}		1835	17	68	520
564	2015-01-22 12:58:39	{"op":"add","arg":[{"op":"num","arg":["527"]},{"op":"sin","arg":[{"op":"mul","arg":[{"op":"var","arg":["x"]},{"op":"num","arg":["14"]},{"op":"ln","arg":[{"op":"var","arg":["x"]}]}]}]},{"op":"mul","arg":[{"op":"num","arg":["-0.03"]},{"op":"var","arg":["x"]}]}]}		2411	16	77	520
565	2015-01-22 12:58:53	{"op":"add","arg":[{"op":"var","arg":["x"]},{"op":"num","arg":["-10000"]}]}		104	3	85	0
566	2015-01-22 12:58:57	{"op":"add","arg":[{"op":"num","arg":["527"]},{"op":"sin","arg":[{"op":"mul","arg":[{"op":"var","arg":["x"]},{"op":"ln","arg":[{"op":"var","arg":["x"]}]},{"op":"num","arg":["14"]}]}]},{"op":"mul","arg":[{"op":"num","arg":["-0.03"]},{"op":"var","arg":["x"]}]}]}		2411	16	68	520
567	2015-01-22 12:58:57	{"op":"add","arg":[{"op":"num","arg":["527"]},{"op":"sin","arg":[{"op":"mul","arg":[{"op":"var","arg":["x"]},{"op":"num","arg":["14"]},{"op":"ln","arg":[{"op":"div","arg":[{"op":"var","arg":["x"]},{"op":"num","arg":["2"]}]}]}]}]},{"op":"mul","arg":[{"op":"num","arg":["-0.03"]},{"op":"var","arg":["x"]},{"op":"num","arg":["1"]}]},{"op":"sub","arg":[{"op":"mul","arg":[{"op":"num","arg":["0.28"]},{"o…		1751	28	76	489
568	2015-01-22 12:59:01	{"op":"add","arg":[{"op":"num","arg":["527"]},{"op":"sin","arg":[{"op":"mul","arg":[{"op":"var","arg":["x"]},{"op":"num","arg":["14"]},{"op":"ln","arg":[{"op":"var","arg":["x"]}]}]}]},{"op":"mul","arg":[{"op":"num","arg":["-0.03"]},{"op":"var","arg":["x"]}]}]}		2411	16	77	520
569	2015-01-22 12:59:18	{"op":"add","arg":[{"op":"num","arg":["-10000"]}]}		97	2	85	0
570	2015-01-22 12:59:35	{"op":"add","arg":[{"op":"num","arg":["6000"]},{"op":"sin","arg":[{"op":"mul","arg":[{"op":"var","arg":["x"]},{"op":"num","arg":["14"]},{"op":"ln","arg":[{"op":"div","arg":[{"op":"var","arg":["x"]},{"op":"num","arg":["2"]}]}]}]}]},{"op":"mul","arg":[{"op":"num","arg":["-0.03"]},{"op":"var","arg":["x"]},{"op":"num","arg":["1"]}]}]}		135	20	76	489
571	2015-01-22 12:59:38	{"op":"add","arg":[{"op":"num","arg":["527"]},{"op":"sin","arg":[{"op":"mul","arg":[{"op":"var","arg":["x"]},{"op":"num","arg":["14"]},{"op":"ln","arg":[{"op":"var","arg":["x"]}]}]}]},{"op":"mul","arg":[{"op":"num","arg":["-0.03"]},{"op":"var","arg":["x"]}]},{"op":"pow","arg":[{"op":"var","arg":["x"]},{"op":"num","arg":["1"]}]}]}		265	23	77	520
572	2015-01-22 12:59:41	{"op":"add","arg":[{"op":"num","arg":["527"]},{"op":"sin","arg":[{"op":"mul","arg":[{"op":"var","arg":["x"]},{"op":"ln","arg":[{"op":"pow","arg":[{"op":"var","arg":["x"]},{"op":"num","arg":["2"]}]}]},{"op":"num","arg":["14"]}]}]},{"op":"mul","arg":[{"op":"num","arg":["-0.03"]},{"op":"var","arg":["x"]}]}]}		1815	22	68	520
573	2015-01-22 12:59:44	{"op":"add","arg":[{"op":"num","arg":["-10000"]},{"op":"ln","arg":[{"op":"div","arg":[{"op":"var","arg":["x"]},{"op":"num","arg":["2"]}]}]}]}		98	10	85	0
574	2015-01-22 12:59:48	{"op":"add","arg":[{"op":"num","arg":["530"]},{"op":"sin","arg":[{"op":"mul","arg":[{"op":"var","arg":["x"]},{"op":"num","arg":["15"]}]}]},{"op":"mul","arg":[{"op":"num","arg":["-0.03"]},{"op":"var","arg":["x"]}]},{"op":"add","arg":[{"op":"var","arg":["x"]}]}]}		265	13	92	386
575	2015-01-22 13:00:03	{"op":"add","arg":[{"op":"num","arg":["475"]},{"op":"sin","arg":[{"op":"mul","arg":[{"op":"var","arg":["x"]},{"op":"num","arg":["14"]},{"op":"ln","arg":[{"op":"div","arg":[{"op":"var","arg":["x"]},{"op":"num","arg":["2"]}]}]}]}]},{"op":"mul","arg":[{"op":"num","arg":["-0.03"]},{"op":"var","arg":["x"]},{"op":"num","arg":["1"]}]}]}		1298	20	76	489
576	2015-01-22 13:00:16	{"op":"add","arg":[{"op":"num","arg":["527"]},{"op":"sin","arg":[{"op":"mul","arg":[{"op":"var","arg":["x"]},{"op":"div","arg":[{"op":"ln","arg":[{"op":"var","arg":["x"]}]},{"op":"num","arg":["2"]}]},{"op":"num","arg":["14"]}]}]},{"op":"mul","arg":[{"op":"num","arg":["-0.03"]},{"op":"var","arg":["x"]}]}]}		2093	19	68	520
577	2015-01-22 13:00:18	{"op":"add","arg":[{"op":"num","arg":["-10000"]},{"op":"ln","arg":[{"op":"div","arg":[{"op":"var","arg":["x"]},{"op":"num","arg":["-2000"]}]}]}]}		97	10	85	0
578	2015-01-22 13:00:30	{"op":"add","arg":[{"op":"num","arg":["250"]},{"op":"sin","arg":[{"op":"mul","arg":[{"op":"var","arg":["x"]},{"op":"num","arg":["14"]},{"op":"ln","arg":[{"op":"var","arg":["x"]}]}]}]},{"op":"mul","arg":[{"op":"num","arg":["-0.03"]},{"op":"var","arg":["x"]}]}]}		598	16	77	520
579	2015-01-22 13:00:42	{"op":"add","arg":[{"op":"num","arg":["526.5"]},{"op":"sin","arg":[{"op":"mul","arg":[{"op":"var","arg":["x"]},{"op":"num","arg":["14"]},{"op":"ln","arg":[{"op":"var","arg":["x"]}]}]}]},{"op":"mul","arg":[{"op":"num","arg":["-0.03"]},{"op":"var","arg":["x"]}]}]}		2407	16	68	520
580	2015-01-22 13:00:42	{"op":"add","arg":[{"op":"num","arg":["700"]},{"op":"sin","arg":[{"op":"mul","arg":[{"op":"var","arg":["x"]},{"op":"num","arg":["14"]},{"op":"ln","arg":[{"op":"div","arg":[{"op":"var","arg":["x"]},{"op":"num","arg":["2"]}]}]}]}]},{"op":"mul","arg":[{"op":"num","arg":["-0.03"]},{"op":"var","arg":["x"]},{"op":"num","arg":["1"]}]}]}		776	20	76	489
581	2015-01-22 13:00:58	{"op":"add","arg":[{"op":"num","arg":["-0.0001"]},{"op":"ln","arg":[{"op":"div","arg":[{"op":"var","arg":["x"]},{"op":"num","arg":["-2000"]}]}]}]}		176	10	85	0
582	2015-01-22 13:01:12	{"op":"add","arg":[{"op":"num","arg":["527.5"]},{"op":"sin","arg":[{"op":"mul","arg":[{"op":"var","arg":["x"]},{"op":"num","arg":["14"]},{"op":"ln","arg":[{"op":"var","arg":["x"]}]}]}]},{"op":"mul","arg":[{"op":"num","arg":["-0.03"]},{"op":"var","arg":["x"]}]}]}		2409	16	68	520
583	2015-01-22 13:01:21	{"op":"add","arg":[{"op":"num","arg":["-0.0001"]},{"op":"ln","arg":[{"op":"div","arg":[{"op":"var","arg":["x"]},{"op":"num","arg":["-0.0001"]}]}]}]}		97	10	85	0
584	2015-01-22 13:01:23	{"op":"add","arg":[{"op":"num","arg":["0"]}]}		451	2	93	0
585	2015-01-22 13:01:30	{"op":"add","arg":[{"op":"num","arg":["527"]},{"op":"sin","arg":[{"op":"mul","arg":[{"op":"var","arg":["x"]},{"op":"num","arg":["14"]},{"op":"ln","arg":[{"op":"var","arg":["x"]}]}]}]},{"op":"mul","arg":[{"op":"num","arg":["-0.03"]},{"op":"var","arg":["x"]}]},{"op":"ln","arg":[{"op":"num","arg":["1"]}]}]}		2175	21	77	520
586	2015-01-22 13:01:39	{"op":"add","arg":[{"op":"num","arg":["0"]}]}		451	2	94	0
587	2015-01-22 13:01:43	{"op":"add","arg":[{"op":"num","arg":["527"]},{"op":"sin","arg":[{"op":"mul","arg":[{"op":"var","arg":["x"]},{"op":"num","arg":["13.5"]},{"op":"ln","arg":[{"op":"var","arg":["x"]}]}]}]},{"op":"mul","arg":[{"op":"num","arg":["-0.03"]},{"op":"var","arg":["x"]}]}]}		1917	16	68	520
588	2015-01-22 13:01:54	{"op":"add","arg":[{"op":"num","arg":["527"]},{"op":"sin","arg":[{"op":"mul","arg":[{"op":"var","arg":["x"]},{"op":"num","arg":["14"]},{"op":"ln","arg":[{"op":"var","arg":["x"]}]}]}]},{"op":"mul","arg":[{"op":"num","arg":["-0.03"]},{"op":"var","arg":["x"]}]},{"op":"ln","arg":[{"op":"num","arg":["2"]}]}]}		1950	21	77	520
589	2015-01-22 13:01:56	{"op":"add","arg":[{"op":"num","arg":["0"]}]}		451	2	95	0
590	2015-01-22 13:01:59	{"op":"add","arg":[{"op":"num","arg":["0"]},{"op":"add","arg":[{"op":"add","arg":[{"op":"var","arg":["x"]},{"op":"sin","arg":[{"op":"var","arg":["x"]}]}]},{"op":"sub","arg":[{"op":"var","arg":["x"]},{"op":"pow","arg":[{"op":"var","arg":["x"]},{"op":"num","arg":["2"]}]}]},{"op":"mul","arg":[{"op":"var","arg":["x"]},{"op":"num","arg":["2"]}]}]},{"op":"sub","arg":[{"op":"var","arg":["x"]}]}]}		105	23	96	0
591	2015-01-22 13:02:08	{"op":"add","arg":[{"op":"num","arg":["-0.0001"]},{"op":"ln","arg":[{"op":"div","arg":[{"op":"var","arg":["x"]},{"op":"num","arg":["-0.0001"]}]}]},{"op":"pow","arg":[{"op":"neg","arg":[{"op":"var","arg":["x"]}]},{"op":"num","arg":["2"]}]},{"op":"pow","arg":[{"op":"neg","arg":[{"op":"num","arg":["1"]}]},{"op":"num","arg":["2"]}]}]}		97	26	85	0
592	2015-01-22 13:02:12	{"op":"add","arg":[{"op":"num","arg":["527"]},{"op":"sin","arg":[{"op":"mul","arg":[{"op":"var","arg":["x"]},{"op":"num","arg":["14.5"]},{"op":"ln","arg":[{"op":"var","arg":["x"]}]}]}]},{"op":"mul","arg":[{"op":"num","arg":["-0.03"]},{"op":"var","arg":["x"]}]}]}		1745	16	68	520
593	2015-01-22 13:02:16	{"op":"add","arg":[{"op":"num","arg":["527"]},{"op":"sin","arg":[{"op":"mul","arg":[{"op":"var","arg":["x"]},{"op":"num","arg":["14"]},{"op":"ln","arg":[{"op":"var","arg":["x"]}]}]}]},{"op":"mul","arg":[{"op":"num","arg":["-0.03"]},{"op":"var","arg":["x"]}]},{"op":"ln","arg":[{"op":"num","arg":["-1"]}]}]}		97	21	77	520
594	2015-01-22 13:02:20	{"op":"add","arg":[{"op":"num","arg":["0"]},{"op":"ln","arg":[{"op":"ln","arg":[{"op":"sin","arg":[{"op":"var","arg":["x"]}]}]}]},{"op":"div","arg":[{"op":"var","arg":["x"]},{"op":"num","arg":["2"]}]}]}		157	18	40	0
595	2015-01-22 13:02:28	{"op":"add","arg":[{"op":"num","arg":["0"]},{"op":"pow","arg":[{"op":"var","arg":["x"]},{"op":"num","arg":["2"]}]},{"op":"num","arg":["1"]},{"op":"var","arg":["x"]},{"op":"sub","arg":[{"op":"var","arg":["x"]}]},{"op":"add","arg":[{"op":"var","arg":["x"]}]}]}		111	15	94	0
596	2015-01-22 13:02:39	{"op":"add","arg":[{"op":"num","arg":["527"]},{"op":"sin","arg":[{"op":"mul","arg":[{"op":"var","arg":["x"]},{"op":"num","arg":["14"]},{"op":"ln","arg":[{"op":"var","arg":["x"]}]}]}]},{"op":"mul","arg":[{"op":"num","arg":["-0.03"]},{"op":"var","arg":["x"]}]}]}		2411	16	68	520
597	2015-01-22 13:02:42	{"op":"add","arg":[{"op":"num","arg":["527"]},{"op":"sin","arg":[{"op":"mul","arg":[{"op":"var","arg":["x"]},{"op":"num","arg":["14"]},{"op":"ln","arg":[{"op":"var","arg":["x"]}]}]}]},{"op":"mul","arg":[{"op":"num","arg":["-0.03"]},{"op":"var","arg":["x"]}]},{"op":"ln","arg":[{"op":"num","arg":["3"]}]}]}		1812	21	77	520
598	2015-01-22 13:02:43	{"op":"add","arg":[{"op":"num","arg":["7"]},{"op":"add","arg":[{"op":"add","arg":[{"op":"var","arg":["x"]},{"op":"sin","arg":[{"op":"var","arg":["x"]}]}]},{"op":"sub","arg":[{"op":"var","arg":["x"]},{"op":"pow","arg":[{"op":"var","arg":["x"]},{"op":"num","arg":["2"]}]}]},{"op":"mul","arg":[{"op":"var","arg":["x"]},{"op":"num","arg":["2"]}]}]},{"op":"sub","arg":[{"op":"var","arg":["x"]}]}]}		105	23	96	0
599	2015-01-22 13:02:57	{"op":"add","arg":[{"op":"num","arg":["0"]},{"op":"mul","arg":[{"op":"var","arg":["x"]},{"op":"num","arg":["2"]}]},{"op":"mul","arg":[{"op":"var","arg":["x"]},{"op":"num","arg":["2"]}]},{"op":"mul","arg":[{"op":"var","arg":["x"]},{"op":"num","arg":["2"]}]},{"op":"mul","arg":[{"op":"var","arg":["x"]},{"op":"num","arg":["2"]}]},{"op":"mul","arg":[{"op":"var","arg":["x"]},{"op":"num","arg":["2"]}]},…		137	24	95	0
600	2015-01-22 13:03:14	{"op":"add","arg":[{"op":"num","arg":["650"]},{"op":"sub","arg":[{"op":"sin","arg":[{"op":"num","arg":["-12"]}]}]},{"op":"mul","arg":[{"op":"num","arg":["75"]},{"op":"var","arg":["x"]}]},{"op":"div","arg":[{"op":"mul","arg":[{"op":"var","arg":["x"]},{"op":"log","arg":[{"op":"num","arg":["35"]},{"op":"num","arg":["2"]}]}]},{"op":"num","arg":["2"]}]}]}		108	21	76	0
601	2015-01-22 13:03:15	{"op":"add","arg":[{"op":"num","arg":["527"]},{"op":"sin","arg":[{"op":"mul","arg":[{"op":"var","arg":["x"]},{"op":"num","arg":["14"]},{"op":"ln","arg":[{"op":"var","arg":["x"]}]}]}]},{"op":"mul","arg":[{"op":"num","arg":["-0.03"]},{"op":"var","arg":["x"]}]},{"op":"ln","arg":[{"op":"num","arg":["50"]}]}]}		1144	21	77	520
602	2015-01-22 13:03:20	{"op":"add","arg":[{"op":"num","arg":["527"]},{"op":"sin","arg":[{"op":"mul","arg":[{"op":"var","arg":["x"]},{"op":"num","arg":["14"]},{"op":"ln","arg":[{"op":"var","arg":["x"]}]}]}]},{"op":"mul","arg":[{"op":"num","arg":["-0.03"]},{"op":"var","arg":["x"]}]},{"op":"mul","arg":[{"op":"var","arg":["x"]},{"op":"num","arg":["-0.03"]}]}]}		1368	19	68	520
603	2015-01-22 13:03:24	{"op":"add","arg":[{"op":"ln","arg":[{"op":"ln","arg":[{"op":"sin","arg":[{"op":"var","arg":["x"]}]}]}]},{"op":"div","arg":[{"op":"var","arg":["x"]},{"op":"num","arg":["2"]}]},{"op":"mul","arg":[{"op":"sub","arg":[{"op":"add","arg":[{"op":"mul","arg":[{"op":"var","arg":["x"]},{"op":"num","arg":["2"]}]},{"op":"sub","arg":[{"op":"var","arg":["x"]}]},{"op":"add","arg":[{"op":"var","arg":["x"]}]}]}]}…		133	28	40	0
604	2015-01-22 13:03:24	{"op":"add","arg":[{"op":"num","arg":["0"]},{"op":"pow","arg":[{"op":"var","arg":["x"]},{"op":"num","arg":["2"]}]},{"op":"num","arg":["1"]},{"op":"var","arg":["x"]},{"op":"add","arg":[{"op":"var","arg":["x"]}]}]}		111	13	94	0
605	2015-01-22 13:03:31	{"op":"add","arg":[{"op":"num","arg":["7"]},{"op":"div","arg":[{"op":"var","arg":["x"]},{"op":"num","arg":["2"]}]}]}		373	6	96	0
606	2015-01-22 13:03:42	{"op":"add","arg":[{"op":"ln","arg":[{"op":"ln","arg":[{"op":"sin","arg":[{"op":"var","arg":["x"]}]}]}]},{"op":"div","arg":[{"op":"var","arg":["x"]},{"op":"num","arg":["2"]}]},{"op":"mul","arg":[{"op":"sub","arg":[{"op":"add","arg":[{"op":"mul","arg":[{"op":"var","arg":["x"]},{"op":"num","arg":["2"]}]},{"op":"sub","arg":[{"op":"var","arg":["x"]}]},{"op":"add","arg":[{"op":"var","arg":["x"]}]}]}]}…		133	28	40	0
607	2015-01-22 13:03:49	{"op":"add","arg":[{"op":"num","arg":["527"]},{"op":"sin","arg":[{"op":"mul","arg":[{"op":"var","arg":["x"]},{"op":"num","arg":["14"]},{"op":"ln","arg":[{"op":"var","arg":["x"]}]}]}]},{"op":"mul","arg":[{"op":"num","arg":["-0.03"]},{"op":"var","arg":["x"]}]},{"op":"ln","arg":[{"op":"num","arg":["25"]}]}]}		1261	21	77	520
608	2015-01-22 13:03:51	{"op":"add","arg":[{"op":"num","arg":["0"]},{"op":"log","arg":[{"op":"var","arg":["x"]},{"op":"num","arg":["2"]}]}]}		562	8	85	0
609	2015-01-22 13:03:52	{"op":"add","arg":[{"op":"num","arg":["7"]},{"op":"div","arg":[{"op":"var","arg":["x"]},{"op":"num","arg":["2"]}]},{"op":"ln","arg":[{"op":"var","arg":["x"]}]}]}		370	11	96	0
610	2015-01-22 13:03:52	{"op":"add","arg":[{"op":"num","arg":["0"]},{"op":"pow","arg":[{"op":"var","arg":["x"]},{"op":"num","arg":["2"]}]},{"op":"num","arg":["1"]},{"op":"add","arg":[{"op":"var","arg":["x"]}]}]}		111	12	94	0
611	2015-01-22 13:03:57	{"op":"add","arg":[{"op":"num","arg":["650"]},{"op":"mul","arg":[{"op":"num","arg":["0.15"]},{"op":"var","arg":["x"]}]}]}		518	5	76	0
612	2015-01-22 13:04:07	{"op":"add","arg":[{"op":"sin","arg":[{"op":"mul","arg":[{"op":"var","arg":["x"]},{"op":"num","arg":["14"]},{"op":"ln","arg":[{"op":"var","arg":["x"]}]}]}]},{"op":"mul","arg":[{"op":"num","arg":["-0.03"]},{"op":"var","arg":["x"]},{"op":"neg","arg":[{"op":"var","arg":["x"]}]},{"op":"neg","arg":[{"op":"var","arg":["x"]}]},{"op":"neg","arg":[{"op":"var","arg":["x"]}]},{"op":"neg","arg":[{"op":"var",…		102	133	68	520
613	2015-01-22 13:04:19	{"op":"add","arg":[{"op":"num","arg":["527"]},{"op":"sin","arg":[{"op":"mul","arg":[{"op":"var","arg":["x"]},{"op":"num","arg":["14"]},{"op":"ln","arg":[{"op":"var","arg":["x"]}]}]}]},{"op":"mul","arg":[{"op":"num","arg":["-0.03"]},{"op":"var","arg":["x"]}]}]}		2411	16	85	520
614	2015-01-22 13:04:21	{"op":"add","arg":[{"op":"num","arg":["650"]},{"op":"mul","arg":[{"op":"num","arg":["-0.19"]},{"op":"var","arg":["x"]}]}]}		706	5	76	0
615	2015-01-22 13:04:22	{"op":"add","arg":[{"op":"num","arg":["7"]},{"op":"div","arg":[{"op":"var","arg":["x"]},{"op":"num","arg":["2"]}]},{"op":"ln","arg":[{"op":"var","arg":["x"]}]},{"op":"var","arg":["x"]},{"op":"sin","arg":[{"op":"var","arg":["x"]}]}]}		223	16	96	0
616	2015-01-22 13:04:24	{"op":"add","arg":[{"op":"num","arg":["527"]},{"op":"sin","arg":[{"op":"mul","arg":[{"op":"var","arg":["x"]},{"op":"num","arg":["14"]},{"op":"ln","arg":[{"op":"var","arg":["x"]}]}]}]},{"op":"mul","arg":[{"op":"num","arg":["-0.035"]},{"op":"var","arg":["x"]}]}]}		2178	16	77	568
617	2015-01-22 13:04:28	{"op":"add","arg":[{"op":"pow","arg":[{"op":"var","arg":["x"]},{"op":"num","arg":["2"]}]},{"op":"num","arg":["1"]},{"op":"add","arg":[{"op":"var","arg":["x"]}]}]}		111	11	94	0
618	2015-01-22 13:04:28	{"op":"add","arg":[{"op":"num","arg":["600"]},{"op":"sin","arg":[{"op":"mul","arg":[{"op":"var","arg":["x"]},{"op":"num","arg":["14"]},{"op":"ln","arg":[{"op":"var","arg":["x"]}]}]}]},{"op":"mul","arg":[{"op":"num","arg":["-0.03"]},{"op":"var","arg":["x"]}]}]}		1189	16	40	520
619	2015-01-22 13:04:56	{"op":"add","arg":[{"op":"num","arg":["527"]},{"op":"sin","arg":[{"op":"mul","arg":[{"op":"var","arg":["x"]},{"op":"num","arg":["14"]},{"op":"ln","arg":[{"op":"var","arg":["x"]}]}]}]},{"op":"mul","arg":[{"op":"num","arg":["-0.029"]},{"op":"var","arg":["x"]}]}]}		2389	16	77	520
620	2015-01-22 13:05:07	{"op":"add","arg":[{"op":"num","arg":["0"]}]}		451	2	97	0
621	2015-01-22 13:05:09	{"op":"add","arg":[{"op":"add","arg":[{"op":"var","arg":["x"]}]}]}		274	3	94	0
622	2015-01-22 13:05:12	{"op":"add","arg":[{"op":"num","arg":["500"]},{"op":"sin","arg":[{"op":"mul","arg":[{"op":"var","arg":["x"]},{"op":"num","arg":["14"]},{"op":"ln","arg":[{"op":"var","arg":["x"]}]}]}]},{"op":"mul","arg":[{"op":"num","arg":["-0.03"]},{"op":"var","arg":["x"]}]},{"op":"sin","arg":[{"op":"var","arg":["x"]}]}]}		1761	20	40	520
623	2015-01-22 13:05:15	{"op":"add","arg":[{"op":"num","arg":["527"]},{"op":"sin","arg":[{"op":"mul","arg":[{"op":"var","arg":["x"]},{"op":"num","arg":["14"]}]}]},{"op":"mul","arg":[{"op":"num","arg":["-0.03"]},{"op":"var","arg":["x"]}]}]}		2036	11	85	520
624	2015-01-22 13:05:18	{"op":"add","arg":[{"op":"num","arg":["650"]},{"op":"mul","arg":[{"op":"num","arg":["-0.19"]},{"op":"var","arg":["x"]},{"op":"mul","arg":[{"op":"num","arg":["12"]},{"op":"sin","arg":[{"op":"num","arg":["-0.15"]}]}]}]}]}		624	11	76	0
625	2015-01-22 13:05:23	{"op":"add","arg":[{"op":"num","arg":["527"]},{"op":"sin","arg":[{"op":"mul","arg":[{"op":"var","arg":["x"]},{"op":"num","arg":["14"]},{"op":"ln","arg":[{"op":"var","arg":["x"]}]}]}]},{"op":"mul","arg":[{"op":"num","arg":["-0.031"]},{"op":"var","arg":["x"]}]}]}		2407	16	77	520
626	2015-01-22 13:05:26	{"op":"add","arg":[{"op":"num","arg":["0"]}]}		451	2	97	0
627	2015-01-22 13:05:54	{"op":"add","arg":[{"op":"num","arg":["2"]}]}		452	2	97	0
628	2015-01-22 13:06:19	{"op":"add","arg":[{"op":"num","arg":["527"]},{"op":"sin","arg":[{"op":"mul","arg":[{"op":"var","arg":["x"]},{"op":"num","arg":["14.0004"]},{"op":"ln","arg":[{"op":"var","arg":["x"]}]}]}]},{"op":"mul","arg":[{"op":"num","arg":["-0.03"]},{"op":"var","arg":["x"]}]}]}		2028	16	77	520
629	2015-01-22 13:06:36	{"op":"add","arg":[{"op":"num","arg":["2"]},{"op":"var","arg":["x"]}]}		274	3	97	0
630	2015-01-22 13:06:44	{"op":"add","arg":[{"op":"num","arg":["0"]},{"op":"add","arg":[{"op":"var","arg":["x"]}]},{"op":"sub","arg":[{"op":"sin","arg":[{"op":"var","arg":["x"]}]}]},{"op":"sin","arg":[{"op":"var","arg":["x"]}]}]}		275	13	94	0
631	2015-01-22 13:06:48	{"op":"add","arg":[{"op":"num","arg":["527"]},{"op":"sin","arg":[{"op":"mul","arg":[{"op":"var","arg":["x"]},{"op":"num","arg":["13.9995"]},{"op":"ln","arg":[{"op":"var","arg":["x"]}]}]}]},{"op":"mul","arg":[{"op":"num","arg":["-0.03"]},{"op":"var","arg":["x"]}]}]}		2164	16	77	520
632	2015-01-22 13:06:55	{"op":"add","arg":[{"op":"num","arg":["650"]},{"op":"mul","arg":[{"op":"num","arg":["-0.19"]},{"op":"var","arg":["x"]},{"op":"sin","arg":[{"op":"log","arg":[{"op":"num","arg":["50"]},{"op":"ln","arg":[{"op":"var","arg":["x"]}]}]}]}]}]}		378	18	76	0
633	2015-01-22 13:06:58	{"op":"add","arg":[{"op":"num","arg":["0"]},{"op":"add","arg":[{"op":"var","arg":["x"]}]},{"op":"sub","arg":[{"op":"var","arg":["x"]}]},{"op":"add","arg":[{"op":"var","arg":["x"]}]},{"op":"sub","arg":[{"op":"var","arg":["x"]}]},{"op":"add","arg":[{"op":"var","arg":["x"]}]},{"op":"mul","arg":[{"op":"var","arg":["x"]},{"op":"num","arg":["2"]}]},{"op":"sin","arg":[{"op":"num","arg":["1"]}]},{"op":"s…		109	45	98	0
634	2015-01-22 13:07:09	{"op":"add","arg":[{"op":"num","arg":["0"]},{"op":"sin","arg":[{"op":"var","arg":["x"]}]}]}		452	6	94	0
635	2015-01-22 13:07:14	{"op":"add","arg":[{"op":"num","arg":["2"]},{"op":"div","arg":[{"op":"var","arg":["x"]},{"op":"num","arg":["2"]}]}]}		372	6	97	0
636	2015-01-22 13:07:20	{"op":"add","arg":[{"op":"num","arg":["0"]},{"op":"sin","arg":[{"op":"var","arg":["x"]}]}]}		452	6	94	0
637	2015-01-22 13:07:37	{"op":"add","arg":[{"op":"num","arg":["2"]},{"op":"div","arg":[{"op":"var","arg":["x"]},{"op":"num","arg":["2"]}]}]}		372	6	97	0
638	2015-01-22 13:07:40	{"op":"add","arg":[{"op":"num","arg":["650"]},{"op":"sin","arg":[{"op":"mul","arg":[{"op":"var","arg":["x"]},{"op":"num","arg":["20"]},{"op":"ln","arg":[{"op":"var","arg":["x"]}]}]}]},{"op":"mul","arg":[{"op":"num","arg":["-0.03"]},{"op":"var","arg":["x"]},{"op":"num","arg":["1"]}]}]}		912	17	76	489
639	2015-01-22 13:07:43	{"op":"add","arg":[{"op":"num","arg":["0"]},{"op":"sin","arg":[{"op":"var","arg":["x"]}]},{"op":"ln","arg":[{"op":"var","arg":["x"]}]}]}		522	11	94	0
640	2015-01-22 13:07:51	{"op":"add","arg":[{"op":"num","arg":["527"]},{"op":"sin","arg":[{"op":"mul","arg":[{"op":"var","arg":["x"]},{"op":"num","arg":["14"]},{"op":"ln","arg":[{"op":"var","arg":["x"]}]}]}]},{"op":"mul","arg":[{"op":"num","arg":["-0.03"]},{"op":"var","arg":["x"]}]},{"op":"mul","arg":[{"op":"ln","arg":[{"op":"var","arg":["x"]}]},{"op":"num","arg":["2"]}]}]}		645	23	77	520
641	2015-01-22 13:08:02	{"op":"add","arg":[{"op":"num","arg":["400"]},{"op":"sin","arg":[{"op":"var","arg":["x"]}]},{"op":"ln","arg":[{"op":"var","arg":["x"]}]}]}		1097	11	94	0
642	2015-01-22 13:08:31	{"op":"add","arg":[{"op":"num","arg":["527"]},{"op":"sin","arg":[{"op":"mul","arg":[{"op":"var","arg":["x"]},{"op":"num","arg":["14"]},{"op":"ln","arg":[{"op":"var","arg":["x"]}]}]}]},{"op":"mul","arg":[{"op":"num","arg":["-0.03"]},{"op":"var","arg":["x"]}]},{"op":"mul","arg":[{"op":"ln","arg":[{"op":"var","arg":["x"]}]},{"op":"num","arg":["-1"]}]}]}		900	23	77	520
643	2015-01-22 13:08:32	{"op":"add","arg":[{"op":"num","arg":["600"]},{"op":"sin","arg":[{"op":"mul","arg":[{"op":"var","arg":["x"]},{"op":"num","arg":["20"]},{"op":"ln","arg":[{"op":"var","arg":["x"]}]}]}]},{"op":"mul","arg":[{"op":"num","arg":["-0.03"]},{"op":"var","arg":["x"]},{"op":"num","arg":["0.75"]}]}]}		1112	17	76	489
644	2015-01-22 13:08:33	{"op":"add","arg":[{"op":"num","arg":["400"]},{"op":"sin","arg":[{"op":"var","arg":["x"]}]},{"op":"ln","arg":[{"op":"var","arg":["x"]}]},{"op":"pow","arg":[{"op":"var","arg":["x"]},{"op":"num","arg":["2"]}]}]}		111	18	94	0
645	2015-01-22 13:08:54	{"op":"add","arg":[{"op":"num","arg":["400"]},{"op":"sin","arg":[{"op":"var","arg":["x"]}]},{"op":"ln","arg":[{"op":"var","arg":["x"]}]},{"op":"cos","arg":[{"op":"var","arg":["x"]}]}]}		1150	15	94	0
646	2015-01-22 13:08:59	{"op":"add","arg":[{"op":"num","arg":["527"]},{"op":"sin","arg":[{"op":"mul","arg":[{"op":"var","arg":["x"]},{"op":"num","arg":["14"]},{"op":"ln","arg":[{"op":"var","arg":["x"]}]}]}]},{"op":"mul","arg":[{"op":"num","arg":["-0.03"]},{"op":"var","arg":["x"]},{"op":"num","arg":["0.5"]}]}]}		1674	17	76	489
647	2015-01-22 13:09:33	{"op":"add","arg":[{"op":"num","arg":["527"]},{"op":"sin","arg":[{"op":"mul","arg":[{"op":"var","arg":["x"]},{"op":"num","arg":["14"]},{"op":"ln","arg":[{"op":"var","arg":["x"]}]},{"op":"num","arg":["1"]}]}]},{"op":"mul","arg":[{"op":"num","arg":["-0.03"]},{"op":"var","arg":["x"]}]}]}		2411	17	76	520
648	2015-01-22 13:09:54	{"op":"add","arg":[{"op":"num","arg":["527"]},{"op":"sin","arg":[{"op":"mul","arg":[{"op":"var","arg":["x"]},{"op":"num","arg":["14"]},{"op":"ln","arg":[{"op":"var","arg":["x"]}]}]}]},{"op":"mul","arg":[{"op":"num","arg":["-0.03"]},{"op":"var","arg":["x"]}]},{"op":"mul","arg":[{"op":"num","arg":["-1.2"]},{"op":"num","arg":["2"]}]}]}		2392	19	77	520
649	2015-01-22 13:10:26	{"op":"add","arg":[{"op":"num","arg":["2"]},{"op":"num","arg":["1"]},{"op":"num","arg":["1"]}]}		453	4	97	0
650	2015-01-22 13:10:30	{"op":"add","arg":[{"op":"num","arg":["527"]},{"op":"sin","arg":[{"op":"mul","arg":[{"op":"var","arg":["x"]},{"op":"num","arg":["14"]},{"op":"ln","arg":[{"op":"var","arg":["x"]}]}]}]},{"op":"mul","arg":[{"op":"num","arg":["-0.03"]},{"op":"var","arg":["x"]}]},{"op":"mul","arg":[{"op":"num","arg":["-1.2"]},{"op":"sin","arg":[{"op":"var","arg":["x"]}]}]}]}		1870	22	77	520
651	2015-01-22 13:10:45	{"op":"add","arg":[{"op":"num","arg":["527"]},{"op":"sin","arg":[{"op":"mul","arg":[{"op":"var","arg":["x"]},{"op":"num","arg":["14"]},{"op":"ln","arg":[{"op":"var","arg":["x"]}]},{"op":"num","arg":["1"]},{"op":"mul","arg":[{"op":"num","arg":["15"]},{"op":"neg","arg":[{"op":"log","arg":[{"op":"ln","arg":[{"op":"div","arg":[{"op":"num","arg":["1"]},{"op":"var","arg":["x"]}]}]},{"op":"num","arg":["…		1972	33	76	520
652	2015-01-22 13:10:55	{"op":"add","arg":[{"op":"num","arg":["0"]},{"op":"sub","arg":[{"op":"var","arg":["x"]}]}]}		274	4	99	0
653	2015-01-22 13:11:17	{"op":"add","arg":[{"op":"num","arg":["2"]},{"op":"num","arg":["1"]},{"op":"num","arg":["1"]},{"op":"var","arg":["x"]},{"op":"neg","arg":[{"op":"var","arg":["x"]}]}]}		453	7	97	0
654	2015-01-22 13:11:33	{"op":"add","arg":[{"op":"num","arg":["592"]},{"op":"sin","arg":[{"op":"mul","arg":[{"op":"var","arg":["x"]},{"op":"num","arg":["14"]},{"op":"ln","arg":[{"op":"var","arg":["x"]}]},{"op":"num","arg":["1"]},{"op":"mul","arg":[{"op":"num","arg":["15"]},{"op":"neg","arg":[{"op":"log","arg":[{"op":"ln","arg":[{"op":"div","arg":[{"op":"num","arg":["1"]},{"op":"var","arg":["x"]}]}]},{"op":"num","arg":["…		1235	33	76	520
655	2015-01-22 13:11:57	{"op":"add","arg":[{"op":"num","arg":["562"]},{"op":"sin","arg":[{"op":"mul","arg":[{"op":"var","arg":["x"]},{"op":"num","arg":["14"]},{"op":"ln","arg":[{"op":"var","arg":["x"]}]},{"op":"num","arg":["1"]},{"op":"mul","arg":[{"op":"num","arg":["15"]},{"op":"neg","arg":[{"op":"log","arg":[{"op":"ln","arg":[{"op":"div","arg":[{"op":"num","arg":["1"]},{"op":"var","arg":["x"]}]}]},{"op":"num","arg":["…		1479	33	76	520
656	2015-01-22 13:12:00	{"op":"add","arg":[{"op":"num","arg":["0"]},{"op":"add","arg":[{"op":"var","arg":["x"]}]},{"op":"sub","arg":[{"op":"var","arg":["x"]}]},{"op":"mul","arg":[{"op":"var","arg":["x"]},{"op":"num","arg":["2"]}]}]}		166	9	100	0
657	2015-01-22 13:12:25	{"op":"add","arg":[{"op":"num","arg":["527"]},{"op":"sin","arg":[{"op":"mul","arg":[{"op":"var","arg":["x"]},{"op":"num","arg":["14"]},{"op":"ln","arg":[{"op":"var","arg":["x"]}]}]}]},{"op":"mul","arg":[{"op":"num","arg":["-0.03"]},{"op":"var","arg":["x"]}]},{"op":"mul","arg":[{"op":"num","arg":["-1.1"]},{"op":"num","arg":["2"]}]}]}		2396	19	77	520
658	2015-01-22 13:12:35	{"op":"add","arg":[{"op":"num","arg":["0"]},{"op":"add","arg":[{"op":"var","arg":["x"]}]},{"op":"sub","arg":[{"op":"var","arg":["x"]}]},{"op":"mul","arg":[{"op":"var","arg":["x"]},{"op":"num","arg":["2"]}]}]}		166	9	100	0
659	2015-01-22 13:12:56	{"op":"add","arg":[{"op":"num","arg":["527"]},{"op":"sin","arg":[{"op":"mul","arg":[{"op":"var","arg":["x"]},{"op":"num","arg":["14"]},{"op":"ln","arg":[{"op":"var","arg":["x"]}]}]}]},{"op":"mul","arg":[{"op":"num","arg":["-0.03"]},{"op":"var","arg":["x"]}]},{"op":"mul","arg":[{"op":"num","arg":["-1.102"]},{"op":"num","arg":["2"]}]}]}		2396	19	77	520
660	2015-01-22 13:13:25	{"op":"add","arg":[{"op":"num","arg":["527"]},{"op":"sin","arg":[{"op":"mul","arg":[{"op":"var","arg":["x"]},{"op":"num","arg":["14"]},{"op":"ln","arg":[{"op":"var","arg":["x"]}]}]}]},{"op":"mul","arg":[{"op":"num","arg":["-0.03"]},{"op":"var","arg":["x"]}]},{"op":"mul","arg":[{"op":"num","arg":["-1.103"]},{"op":"num","arg":["2"]}]}]}		2396	19	77	520
661	2015-01-22 13:13:49	{"op":"add","arg":[{"op":"num","arg":["527"]},{"op":"sin","arg":[{"op":"mul","arg":[{"op":"var","arg":["x"]},{"op":"num","arg":["14"]},{"op":"ln","arg":[{"op":"var","arg":["x"]}]}]}]},{"op":"mul","arg":[{"op":"num","arg":["-0.03"]},{"op":"var","arg":["x"]}]},{"op":"mul","arg":[{"op":"num","arg":["-1.109"]},{"op":"num","arg":["2"]}]}]}		2396	19	77	520
662	2015-01-22 13:14:12	{"op":"add","arg":[{"op":"num","arg":["527"]},{"op":"sin","arg":[{"op":"mul","arg":[{"op":"var","arg":["x"]},{"op":"num","arg":["14"]},{"op":"ln","arg":[{"op":"var","arg":["x"]}]}]}]},{"op":"mul","arg":[{"op":"num","arg":["-0.03"]},{"op":"var","arg":["x"]}]},{"op":"mul","arg":[{"op":"num","arg":["-1.109"]},{"op":"num","arg":["1.5"]}]}]}		2400	19	77	520
663	2015-01-22 13:14:35	{"op":"add","arg":[{"op":"num","arg":["527"]},{"op":"sin","arg":[{"op":"mul","arg":[{"op":"var","arg":["x"]},{"op":"num","arg":["14"]},{"op":"ln","arg":[{"op":"var","arg":["x"]}]}]}]},{"op":"mul","arg":[{"op":"num","arg":["-0.03"]},{"op":"var","arg":["x"]}]},{"op":"mul","arg":[{"op":"num","arg":["-1.109"]},{"op":"num","arg":["1"]}]}]}		2404	19	77	520
664	2015-01-22 13:14:58	{"op":"add","arg":[{"op":"num","arg":["527"]},{"op":"sin","arg":[{"op":"mul","arg":[{"op":"var","arg":["x"]},{"op":"num","arg":["14"]},{"op":"ln","arg":[{"op":"var","arg":["x"]}]}]}]},{"op":"mul","arg":[{"op":"num","arg":["-0.03"]},{"op":"var","arg":["x"]}]},{"op":"mul","arg":[{"op":"num","arg":["-1.109"]},{"op":"num","arg":["-1"]}]}]}		2405	19	77	520
665	2015-01-22 13:15:23	{"op":"add","arg":[{"op":"num","arg":["527"]},{"op":"sin","arg":[{"op":"mul","arg":[{"op":"var","arg":["x"]},{"op":"num","arg":["14"]},{"op":"ln","arg":[{"op":"var","arg":["x"]}]}]}]},{"op":"mul","arg":[{"op":"num","arg":["-0.03"]},{"op":"var","arg":["x"]}]},{"op":"mul","arg":[{"op":"num","arg":["-1.109"]},{"op":"num","arg":["-2"]}]}]}		2398	19	77	520
666	2015-01-22 13:15:46	{"op":"add","arg":[{"op":"num","arg":["0"]},{"op":"cos","arg":[{"op":"mul","arg":[{"op":"var","arg":["x"]},{"op":"num","arg":["2"]}]}]}]}		451	8	95	0
667	2015-01-22 13:15:52	{"op":"add","arg":[{"op":"num","arg":["527"]},{"op":"sin","arg":[{"op":"mul","arg":[{"op":"var","arg":["x"]},{"op":"num","arg":["14"]},{"op":"ln","arg":[{"op":"var","arg":["x"]}]}]}]},{"op":"mul","arg":[{"op":"num","arg":["-0.03"]},{"op":"var","arg":["x"]}]},{"op":"mul","arg":[{"op":"num","arg":["-1.5"]},{"op":"num","arg":["-1.5"]}]}]}		2398	19	77	520
668	2015-01-22 13:16:07	{"op":"add","arg":[{"op":"num","arg":["0"]}]}		451	2	101	0
669	2015-01-22 13:16:32	{"op":"add","arg":[{"op":"num","arg":["0"]},{"op":"cos","arg":[{"op":"var","arg":["x"]}]},{"op":"pow","arg":[{"op":"var","arg":["x"]},{"op":"num","arg":["2"]}]},{"op":"log","arg":[{"op":"var","arg":["x"]},{"op":"num","arg":["2"]}]}]}		111	19	101	0
670	2015-01-22 13:17:50	{"op":"add","arg":[{"op":"num","arg":["0"]}]}		451	2	102	0
671	2015-01-22 13:17:56	{"op":"add","arg":[{"op":"num","arg":["0"]},{"op":"div","arg":[{"op":"var","arg":["x"]},{"op":"num","arg":["2"]}]},{"op":"sub","arg":[{"op":"var","arg":["x"]}]}]}		225	8	70	0
672	2015-01-22 13:18:20	{"op":"add","arg":[{"op":"num","arg":["0"]},{"op":"sub","arg":[{"op":"var","arg":["x"]}]},{"op":"sin","arg":[{"op":"var","arg":["x"]}]}]}		275	8	102	0
673	2015-01-22 13:18:59	{"op":"add","arg":[{"op":"num","arg":["0"]}]}		451	2	103	0
674	2015-01-22 13:19:00	{"op":"add","arg":[{"op":"num","arg":["500"]},{"op":"div","arg":[{"op":"var","arg":["x"]},{"op":"num","arg":["2"]}]}]}		366	6	70	0
675	2015-01-22 13:19:14	{"op":"add","arg":[{"op":"num","arg":["0"]},{"op":"sub","arg":[{"op":"var","arg":["x"]}]},{"op":"mul","arg":[{"op":"var","arg":["x"]},{"op":"num","arg":["2"]}]}]}		178	7	104	0
676	2015-01-22 13:19:19	{"op":"add","arg":[{"op":"num","arg":["500"]}]}		1377	2	70	0
677	2015-01-22 13:19:34	{"op":"add","arg":[{"op":"num","arg":["0"]},{"op":"mul","arg":[{"op":"var","arg":["x"]},{"op":"num","arg":["2"]}]}]}		199	5	103	0
678	2015-01-22 13:19:45	{"op":"add","arg":[{"op":"num","arg":["700"]}]}		691	2	70	0
679	2015-01-22 13:19:46	{"op":"add","arg":[{"op":"num","arg":["0"]},{"op":"sub","arg":[{"op":"var","arg":["x"]}]},{"op":"mul","arg":[{"op":"var","arg":["x"]},{"op":"num","arg":["2"]}]},{"op":"div","arg":[{"op":"var","arg":["x"]},{"op":"num","arg":["2"]}]}]}		172	11	104	0
680	2015-01-22 13:20:06	{"op":"add","arg":[{"op":"num","arg":["400"]}]}		991	2	70	0
681	2015-01-22 13:20:07	{"op":"add","arg":[{"op":"num","arg":["0"]},{"op":"mul","arg":[{"op":"var","arg":["x"]},{"op":"num","arg":["2"]}]},{"op":"mul","arg":[{"op":"var","arg":["x"]},{"op":"num","arg":["2"]}]},{"op":"sin","arg":[{"op":"var","arg":["x"]}]},{"op":"sub","arg":[{"op":"var","arg":["x"]}]},{"op":"add","arg":[{"op":"var","arg":["x"]}]},{"op":"mul","arg":[{"op":"var","arg":["x"]},{"op":"num","arg":["2"]}]},{"op…		144	33	103	0
682	2015-01-22 13:20:15	{"op":"add","arg":[{"op":"num","arg":["0"]},{"op":"sub","arg":[{"op":"var","arg":["x"]}]},{"op":"mul","arg":[{"op":"var","arg":["x"]},{"op":"num","arg":["2"]}]},{"op":"sin","arg":[{"op":"var","arg":["x"]}]}]}		178	11	104	0
683	2015-01-22 13:20:42	{"op":"add","arg":[{"op":"num","arg":["0"]}]}		451	2	105	0
684	2015-01-22 13:20:48	{"op":"add","arg":[{"op":"num","arg":["0"]}]}		451	2	106	0
685	2015-01-22 13:20:54	{"op":"add","arg":[{"op":"num","arg":["0"]}]}		451	2	105	0
686	2015-01-22 13:21:03	{"op":"add","arg":[{"op":"num","arg":["0"]}]}		451	2	105	0
687	2015-01-22 13:21:11	{"op":"add","arg":[{"op":"num","arg":["0"]}]}		451	2	5	0
688	2015-01-22 13:21:30	{"op":"add","arg":[{"op":"num","arg":["0"]},{"op":"sub","arg":[{"op":"var","arg":["x"]}]},{"op":"mul","arg":[{"op":"var","arg":["x"]},{"op":"num","arg":["2"]}]},{"op":"sin","arg":[{"op":"var","arg":["x"]}]}]}		178	11	106	0
689	2015-01-22 13:21:47	{"op":"add","arg":[{"op":"num","arg":["0"]}]}		451	2	107	0
690	2015-01-22 13:22:20	{"op":"add","arg":[{"op":"num","arg":["0"]},{"op":"sin","arg":[{"op":"var","arg":["x"]}]},{"op":"mul","arg":[{"op":"var","arg":["x"]},{"op":"num","arg":["2"]}]},{"op":"sub","arg":[{"op":"var","arg":["x"]}]},{"op":"add","arg":[{"op":"var","arg":["x"]}]},{"op":"pow","arg":[{"op":"var","arg":["x"]},{"op":"num","arg":["2"]}]}]}		111	20	107	0
691	2015-01-22 13:22:51	{"op":"add","arg":[{"op":"num","arg":["0"]}]}		451	2	108	0
692	2015-01-22 13:22:53	{"op":"add","arg":[{"op":"num","arg":["0"]},{"op":"sub","arg":[{"op":"var","arg":["x"]}]},{"op":"sub","arg":[{"op":"var","arg":["x"]}]},{"op":"sub","arg":[{"op":"var","arg":["x"]}]},{"op":"sub","arg":[{"op":"var","arg":["x"]}]},{"op":"sub","arg":[{"op":"var","arg":["x"]}]},{"op":"sub","arg":[{"op":"var","arg":["x"]}]},{"op":"sub","arg":[{"op":"var","arg":["x"]}]},{"op":"sub","arg":[{"op":"var","a…		109	70	109	0
693	2015-01-22 13:22:56	{"op":"add","arg":[{"op":"num","arg":["0"]},{"op":"sin","arg":[{"op":"var","arg":["x"]}]},{"op":"mul","arg":[{"op":"var","arg":["x"]},{"op":"num","arg":["2"]}]},{"op":"sub","arg":[{"op":"var","arg":["x"]}]},{"op":"add","arg":[{"op":"var","arg":["x"]}]},{"op":"pow","arg":[{"op":"var","arg":["x"]},{"op":"num","arg":["2"]}]},{"op":"sub","arg":[{"op":"var","arg":["x"]}]},{"op":"add","arg":[{"op":"var…		110	54	107	0
694	2015-01-22 13:22:57	{"op":"add","arg":[{"op":"cos","arg":[{"op":"var","arg":["x"]}]},{"op":"cos","arg":[{"op":"var","arg":["x"]}]},{"op":"cos","arg":[{"op":"var","arg":["x"]}]},{"op":"cos","arg":[{"op":"var","arg":["x"]}]},{"op":"cos","arg":[{"op":"var","arg":["x"]}]},{"op":"cos","arg":[{"op":"var","arg":["x"]}]},{"op":"cos","arg":[{"op":"var","arg":["x"]}]},{"op":"cos","arg":[{"op":"var","arg":["x"]}]}]}		454	33	110	0
695	2015-01-22 13:23:04	{"op":"add","arg":[{"op":"num","arg":["0"]},{"op":"sub","arg":[{"op":"var","arg":["x"]}]},{"op":"sub","arg":[{"op":"var","arg":["x"]}]},{"op":"sub","arg":[{"op":"var","arg":["x"]}]},{"op":"sub","arg":[{"op":"var","arg":["x"]}]},{"op":"sub","arg":[{"op":"var","arg":["x"]}]},{"op":"sub","arg":[{"op":"var","arg":["x"]}]},{"op":"sub","arg":[{"op":"var","arg":["x"]}]},{"op":"sub","arg":[{"op":"var","a…		109	70	109	0
696	2015-01-22 13:23:17	{"op":"add","arg":[{"op":"num","arg":["0"]}]}		451	2	111	0
697	2015-01-22 13:23:19	{"op":"add","arg":[{"op":"cos","arg":[{"op":"var","arg":["x"]}]},{"op":"cos","arg":[{"op":"var","arg":["x"]}]},{"op":"cos","arg":[{"op":"var","arg":["x"]}]},{"op":"cos","arg":[{"op":"var","arg":["x"]}]},{"op":"cos","arg":[{"op":"var","arg":["x"]}]},{"op":"cos","arg":[{"op":"var","arg":["x"]}]},{"op":"cos","arg":[{"op":"var","arg":["x"]}]},{"op":"cos","arg":[{"op":"var","arg":["x"]}]}]}		454	33	110	0
698	2015-01-22 13:24:03	{"op":"add","arg":[{"op":"num","arg":["0"]},{"op":"var","arg":["x"]},{"op":"var","arg":["x"]},{"op":"var","arg":["x"]},{"op":"var","arg":["x"]},{"op":"var","arg":["x"]},{"op":"var","arg":["x"]}]}		152	8	111	0
699	2015-01-22 13:24:10	{"op":"add","arg":[{"op":"num","arg":["0"]},{"op":"div","arg":[{"op":"num","arg":["1"]},{"op":"num","arg":["2"]}]},{"op":"ln","arg":[{"op":"var","arg":["x"]}]},{"op":"mul","arg":[{"op":"mul","arg":[{"op":"mul","arg":[{"op":"mul","arg":[{"op":"sin","arg":[{"op":"var","arg":["x"]}]},{"op":"num","arg":["2"]}]},{"op":"num","arg":["2"]}]},{"op":"num","arg":["2"]}]},{"op":"num","arg":["2"]}]}]}		553	23	112	0
700	2015-01-22 13:24:14	{"op":"add","arg":[{"op":"var","arg":["x"]}]}		274	2	110	0
701	2015-01-22 13:24:24	{"op":"add","arg":[{"op":"num","arg":["530"]},{"op":"sin","arg":[{"op":"mul","arg":[{"op":"var","arg":["x"]},{"op":"num","arg":["15"]}]}]},{"op":"mul","arg":[{"op":"num","arg":["-0.03"]},{"op":"var","arg":["x"]}]}]}		2181	11	92	386
702	2015-01-22 13:24:27	{"op":"add","arg":[{"op":"num","arg":["5"]},{"op":"sub","arg":[{"op":"var","arg":["x"]}]},{"op":"pow","arg":[{"op":"var","arg":["x"]},{"op":"num","arg":["3"]}]}]}		107	11	107	0
703	2015-01-22 13:24:51	{"op":"add","arg":[{"op":"num","arg":["5"]}]}		453	2	107	0
704	2015-01-22 13:24:54	{"op":"add","arg":[{"op":"num","arg":["10000"]},{"op":"div","arg":[{"op":"num","arg":["10000"]},{"op":"num","arg":["10000"]}]},{"op":"ln","arg":[{"op":"var","arg":["x"]}]},{"op":"mul","arg":[{"op":"mul","arg":[{"op":"mul","arg":[{"op":"mul","arg":[{"op":"sin","arg":[{"op":"var","arg":["x"]}]},{"op":"num","arg":["2"]}]},{"op":"num","arg":["2"]}]},{"op":"num","arg":["2"]}]},{"op":"num","arg":["2"]}…		102	23	113	0
705	2015-01-22 13:25:03	{"op":"add","arg":[{"op":"num","arg":["10000"]},{"op":"div","arg":[{"op":"num","arg":["10000"]},{"op":"num","arg":["10000"]}]},{"op":"ln","arg":[{"op":"var","arg":["x"]}]},{"op":"mul","arg":[{"op":"mul","arg":[{"op":"mul","arg":[{"op":"mul","arg":[{"op":"sin","arg":[{"op":"var","arg":["x"]}]},{"op":"num","arg":["2"]}]},{"op":"num","arg":["2"]}]},{"op":"num","arg":["2"]}]},{"op":"num","arg":["2"]}…		102	23	114	0
706	2015-01-22 13:25:04	{"op":"add","arg":[{"op":"num","arg":["527"]},{"op":"sin","arg":[{"op":"mul","arg":[{"op":"var","arg":["x"]},{"op":"num","arg":["14"]},{"op":"ln","arg":[{"op":"var","arg":["x"]}]}]}]},{"op":"mul","arg":[{"op":"num","arg":["-0.025"]},{"op":"var","arg":["x"]}]}]}		2126	16	92	520
707	2015-01-22 13:25:08	{"op":"add","arg":[{"op":"sin","arg":[{"op":"var","arg":["x"]}]},{"op":"add","arg":[{"op":"sin","arg":[{"op":"var","arg":["x"]}]}]},{"op":"sin","arg":[{"op":"var","arg":["x"]}]}]}		455	14	110	0
708	2015-01-22 13:25:29	{"op":"add","arg":[{"op":"num","arg":["0"]}]}		451	2	115	0
709	2015-01-22 13:25:32	{"op":"add","arg":[{"op":"num","arg":["5"]},{"op":"mul","arg":[{"op":"var","arg":["x"]},{"op":"num","arg":["2"]}]}]}		199	5	107	0
710	2015-01-22 13:25:39	{"op":"add","arg":[{"op":"num","arg":["0"]}]}		451	2	116	0
711	2015-01-22 13:25:45	{"op":"add","arg":[{"op":"mul","arg":[{"op":"sin","arg":[{"op":"sin","arg":[{"op":"var","arg":["x"]}]}]},{"op":"num","arg":["2"]}]}]}		451	10	110	0
712	2015-01-22 13:25:45	{"op":"add","arg":[{"op":"num","arg":["3"]},{"op":"div","arg":[{"op":"num","arg":["2"]},{"op":"num","arg":["5"]}]},{"op":"ln","arg":[{"op":"var","arg":["x"]}]},{"op":"mul","arg":[{"op":"mul","arg":[{"op":"mul","arg":[{"op":"mul","arg":[{"op":"sin","arg":[{"op":"var","arg":["x"]}]},{"op":"num","arg":["2"]}]},{"op":"num","arg":["2"]}]},{"op":"num","arg":["2"]}]},{"op":"num","arg":["2"]}]}]}		556	23	117	0
713	2015-01-22 13:25:47	{"op":"add","arg":[{"op":"num","arg":["0"]}]}		451	2	115	0
714	2015-01-22 13:26:17	{"op":"add","arg":[{"op":"num","arg":["6"]},{"op":"add","arg":[{"op":"mul","arg":[{"op":"sin","arg":[{"op":"neg","arg":[{"op":"num","arg":["22"]}]}]},{"op":"cos","arg":[{"op":"var","arg":["x"]}]}]}]}]}		452	13	40	0
715	2015-01-22 13:26:22	{"op":"add","arg":[{"op":"mul","arg":[{"op":"num","arg":["2"]},{"op":"num","arg":["2"]}]},{"op":"pow","arg":[{"op":"var","arg":["x"]},{"op":"num","arg":["2"]}]}]}		111	11	110	0
716	2015-01-22 13:26:28	{"op":"add","arg":[{"op":"num","arg":["5"]},{"op":"cos","arg":[{"op":"var","arg":["x"]}]},{"op":"pow","arg":[{"op":"div","arg":[{"op":"var","arg":["x"]},{"op":"num","arg":["2"]}]},{"op":"div","arg":[{"op":"var","arg":["x"]},{"op":"num","arg":["2"]}]}]}]}		107	19	107	0
717	2015-01-22 13:26:39	{"op":"add","arg":[{"op":"num","arg":["5"]},{"op":"cos","arg":[{"op":"var","arg":["x"]}]},{"op":"pow","arg":[{"op":"div","arg":[{"op":"var","arg":["x"]},{"op":"num","arg":["2"]}]},{"op":"div","arg":[{"op":"var","arg":["x"]},{"op":"num","arg":["2"]}]}]}]}		107	19	107	0
718	2015-01-22 13:26:41	{"op":"add","arg":[{"op":"num","arg":["178"]},{"op":"add","arg":[{"op":"mul","arg":[{"op":"sin","arg":[{"op":"neg","arg":[{"op":"num","arg":["22"]}]}]},{"op":"cos","arg":[{"op":"var","arg":["x"]}]}]}]}]}		561	13	40	0
719	2015-01-22 13:26:56	{"op":"add","arg":[{"op":"neg","arg":[{"op":"sin","arg":[{"op":"var","arg":["x"]}]}]}]}		450	6	110	0
720	2015-01-22 13:27:12	{"op":"add","arg":[{"op":"num","arg":["178"]},{"op":"add","arg":[{"op":"mul","arg":[{"op":"sin","arg":[{"op":"neg","arg":[{"op":"num","arg":["225"]}]}]},{"op":"cos","arg":[{"op":"var","arg":["x"]}]}]}]}]}		552	13	40	0
721	2015-01-22 13:27:15	{"op":"add","arg":[{"op":"sin","arg":[{"op":"var","arg":["x"]}]},{"op":"sin","arg":[{"op":"var","arg":["x"]}]},{"op":"sin","arg":[{"op":"var","arg":["x"]}]},{"op":"sin","arg":[{"op":"var","arg":["x"]}]},{"op":"sin","arg":[{"op":"var","arg":["x"]}]}]}		457	21	110	0
722	2015-01-22 13:27:28	{"op":"add","arg":[{"op":"num","arg":["5"]},{"op":"cos","arg":[{"op":"pow","arg":[{"op":"num","arg":["3"]},{"op":"num","arg":["2"]}]}]},{"op":"pow","arg":[{"op":"div","arg":[{"op":"var","arg":["x"]},{"op":"num","arg":["2"]}]},{"op":"div","arg":[{"op":"var","arg":["x"]},{"op":"num","arg":["2"]}]}]}]}		107	25	107	0
723	2015-01-22 13:27:35	{"op":"add","arg":[{"op":"num","arg":["0"]},{"op":"sub","arg":[{"op":"var","arg":["x"]}]}]}		274	4	118	0
724	2015-01-22 13:27:44	{"op":"add","arg":[{"op":"num","arg":["500"]},{"op":"add","arg":[{"op":"mul","arg":[{"op":"sin","arg":[{"op":"neg","arg":[{"op":"num","arg":["225"]}]}]},{"op":"cos","arg":[{"op":"var","arg":["x"]}]}]}]}]}		674	13	40	0
725	2015-01-22 13:27:48	{"op":"add","arg":[{"op":"num","arg":["3"]},{"op":"div","arg":[{"op":"num","arg":["2"]},{"op":"num","arg":["5"]}]},{"op":"ln","arg":[{"op":"var","arg":["x"]}]},{"op":"mul","arg":[{"op":"mul","arg":[{"op":"mul","arg":[{"op":"mul","arg":[{"op":"sin","arg":[{"op":"var","arg":["x"]}]},{"op":"num","arg":["2"]}]},{"op":"num","arg":["2"]}]},{"op":"num","arg":["2"]}]},{"op":"num","arg":["2"]}]},{"op":"po…		103	48	119	0
726	2015-01-22 13:27:53	{"op":"add","arg":[{"op":"num","arg":["527"]},{"op":"sin","arg":[{"op":"mul","arg":[{"op":"var","arg":["x"]},{"op":"num","arg":["14"]},{"op":"ln","arg":[{"op":"var","arg":["x"]}]}]}]},{"op":"mul","arg":[{"op":"num","arg":["-0.03"]},{"op":"var","arg":["x"]}]}]}		2411	16	110	520
727	2015-01-22 13:28:03	{"op":"add","arg":[{"op":"num","arg":["5"]},{"op":"pow","arg":[{"op":"div","arg":[{"op":"var","arg":["x"]},{"op":"num","arg":["2"]}]},{"op":"div","arg":[{"op":"var","arg":["x"]},{"op":"num","arg":["2"]}]}]}]}		107	15	107	0
728	2015-01-22 13:28:03	{"op":"add","arg":[{"op":"num","arg":["3"]},{"op":"div","arg":[{"op":"num","arg":["2"]},{"op":"num","arg":["5"]}]},{"op":"ln","arg":[{"op":"var","arg":["x"]}]},{"op":"mul","arg":[{"op":"mul","arg":[{"op":"mul","arg":[{"op":"mul","arg":[{"op":"sin","arg":[{"op":"var","arg":["x"]}]},{"op":"num","arg":["2"]}]},{"op":"num","arg":["2"]}]},{"op":"num","arg":["2"]}]},{"op":"num","arg":["2"]}]},{"op":"po…		103	48	120	0
729	2015-01-22 13:28:08	{"op":"add","arg":[{"op":"num","arg":["527"]},{"op":"sin","arg":[{"op":"mul","arg":[{"op":"var","arg":["x"]},{"op":"num","arg":["14"]},{"op":"ln","arg":[{"op":"var","arg":["x"]}]}]}]},{"op":"mul","arg":[{"op":"num","arg":["-0.03"]},{"op":"var","arg":["x"]}]}]}		2411	16	118	520
730	2015-01-22 13:28:25	{"op":"add","arg":[{"op":"num","arg":["500"]},{"op":"add","arg":[{"op":"mul","arg":[{"op":"sin","arg":[{"op":"neg","arg":[{"op":"num","arg":["225"]}]}]},{"op":"cos","arg":[{"op":"ln","arg":[{"op":"num","arg":["534"]}]}]},{"op":"var","arg":["x"]}]}]}]}		104	18	40	0
731	2015-01-22 13:28:39	{"op":"add","arg":[{"op":"num","arg":["527"]},{"op":"sin","arg":[{"op":"mul","arg":[{"op":"var","arg":["x"]},{"op":"num","arg":["14"]},{"op":"ln","arg":[{"op":"var","arg":["x"]}]}]}]},{"op":"mul","arg":[{"op":"num","arg":["-0.03"]},{"op":"var","arg":["x"]}]},{"op":"cos","arg":[{"op":"var","arg":["x"]}]},{"op":"log","arg":[{"op":"var","arg":["x"]},{"op":"num","arg":["2"]}]},{"op":"pow","arg":[{"op…		111	42	118	520
732	2015-01-22 13:28:45	{"op":"add","arg":[{"op":"num","arg":["500"]},{"op":"add","arg":[{"op":"mul","arg":[{"op":"sin","arg":[{"op":"neg","arg":[{"op":"num","arg":["225"]}]}]},{"op":"cos","arg":[{"op":"ln","arg":[{"op":"num","arg":["534"]}]}]}]}]}]}		1002	17	40	0
733	2015-01-22 13:28:54	{"op":"add","arg":[{"op":"num","arg":["5"]},{"op":"ln","arg":[{"op":"var","arg":["x"]}]},{"op":"mul","arg":[{"op":"pow","arg":[{"op":"var","arg":["x"]},{"op":"num","arg":["2"]}]},{"op":"log","arg":[{"op":"neg","arg":[{"op":"var","arg":["x"]}]},{"op":"num","arg":["2"]}]}]}]}		97	22	107	0
734	2015-01-22 13:29:05	{"op":"add","arg":[{"op":"num","arg":["3"]},{"op":"div","arg":[{"op":"num","arg":["2"]},{"op":"num","arg":["5"]}]},{"op":"mul","arg":[{"op":"mul","arg":[{"op":"mul","arg":[{"op":"mul","arg":[{"op":"sin","arg":[{"op":"var","arg":["x"]}]},{"op":"num","arg":["2"]},{"op":"div","arg":[{"op":"sin","arg":[{"op":"var","arg":["x"]}]},{"op":"num","arg":["2"]}]}]},{"op":"num","arg":["2"]}]},{"op":"num","arg…		103	50	121	0
735	2015-01-22 13:29:13	{"op":"add","arg":[{"op":"num","arg":["5"]},{"op":"ln","arg":[{"op":"var","arg":["x"]}]},{"op":"mul","arg":[{"op":"pow","arg":[{"op":"var","arg":["x"]},{"op":"num","arg":["2"]}]},{"op":"log","arg":[{"op":"neg","arg":[{"op":"var","arg":["x"]}]},{"op":"num","arg":["2"]}]}]}]}		97	22	107	0
736	2015-01-22 13:29:29	{"op":"add","arg":[{"op":"num","arg":["0"]}]}		451	2	122	0
737	2015-01-22 13:29:33	{"op":"add","arg":[{"op":"num","arg":["5"]},{"op":"mul","arg":[{"op":"pow","arg":[{"op":"var","arg":["x"]},{"op":"num","arg":["2"]}]},{"op":"log","arg":[{"op":"neg","arg":[{"op":"var","arg":["x"]}]},{"op":"num","arg":["2"]}]}]}]}		97	17	107	0
738	2015-01-22 13:29:38	{"op":"add","arg":[{"op":"num","arg":["3"]},{"op":"div","arg":[{"op":"num","arg":["2"]},{"op":"num","arg":["5"]}]},{"op":"mul","arg":[{"op":"mul","arg":[{"op":"mul","arg":[{"op":"mul","arg":[{"op":"sin","arg":[{"op":"var","arg":["x"]}]},{"op":"num","arg":["2"]},{"op":"div","arg":[{"op":"sin","arg":[{"op":"var","arg":["x"]}]},{"op":"num","arg":["2"]}]}]},{"op":"num","arg":["2"]}]},{"op":"num","arg…		281	25	123	0
739	2015-01-22 13:29:47	{"op":"add","arg":[{"op":"num","arg":["500"]},{"op":"add","arg":[{"op":"mul","arg":[{"op":"sin","arg":[{"op":"neg","arg":[{"op":"num","arg":["225"]}]}]},{"op":"cos","arg":[{"op":"ln","arg":[{"op":"num","arg":["534"]}]}]}]},{"op":"num","arg":["55"]}]},{"op":"sub","arg":[{"op":"log","arg":[{"op":"num","arg":["34"]},{"op":"num","arg":["2"]}]}]}]}		1120	25	40	0
740	2015-01-22 13:29:56	{"op":"add","arg":[{"op":"num","arg":["3"]},{"op":"div","arg":[{"op":"num","arg":["2"]},{"op":"num","arg":["5"]}]},{"op":"mul","arg":[{"op":"mul","arg":[{"op":"num","arg":["2"]},{"op":"num","arg":["2"]}]},{"op":"num","arg":["2"]}]}]}		456	11	124	0
741	2015-01-22 13:30:00	{"op":"add","arg":[{"op":"num","arg":["5"]},{"op":"mul","arg":[{"op":"pow","arg":[{"op":"var","arg":["x"]},{"op":"num","arg":["2"]}]},{"op":"div","arg":[{"op":"var","arg":["x"]},{"op":"num","arg":["2"]}]}]},{"op":"div","arg":[{"op":"var","arg":["x"]},{"op":"num","arg":["2"]}]}]}		107	18	107	0
742	2015-01-22 13:30:17	{"op":"add","arg":[{"op":"num","arg":["0"]},{"op":"mul","arg":[{"op":"var","arg":["x"]},{"op":"num","arg":["2"]}]},{"op":"mul","arg":[{"op":"var","arg":["x"]},{"op":"num","arg":["2"]}]},{"op":"mul","arg":[{"op":"var","arg":["x"]},{"op":"num","arg":["2"]}]}]}		152	11	122	0
743	2015-01-22 13:30:25	{"op":"add","arg":[{"op":"num","arg":["0"]}]}		451	2	125	0
744	2015-01-22 13:30:28	{"op":"add","arg":[{"op":"num","arg":["5"]},{"op":"mul","arg":[{"op":"var","arg":["x"]},{"op":"num","arg":["2"]}]}]}		199	5	107	0
745	2015-01-22 13:30:41	{"op":"add","arg":[{"op":"num","arg":["0"]}]}		451	2	125	0
746	2015-01-22 13:30:51	{"op":"add","arg":[{"op":"num","arg":["5"]},{"op":"mul","arg":[{"op":"var","arg":["x"]},{"op":"num","arg":["2"]}]},{"op":"div","arg":[{"op":"var","arg":["x"]},{"op":"num","arg":["2"]}]}]}		185	9	107	0
747	2015-01-22 13:31:08	{"op":"add","arg":[{"op":"num","arg":["3"]},{"op":"div","arg":[{"op":"num","arg":["5"]},{"op":"sub","arg":[{"op":"mul","arg":[{"op":"var","arg":["x"]},{"op":"num","arg":["2"]}]},{"op":"pow","arg":[{"op":"var","arg":["x"]},{"op":"num","arg":["2"]}]}]}]},{"op":"var","arg":["x"]}]}		274	17	126	0
748	2015-01-22 13:31:10	{"op":"add","arg":[{"op":"num","arg":["0"]},{"op":"div","arg":[{"op":"var","arg":["x"]},{"op":"num","arg":["2"]}]},{"op":"num","arg":["1"]},{"op":"div","arg":[{"op":"var","arg":["x"]},{"op":"num","arg":["2"]}]}]}		274	11	125	0
749	2015-01-22 13:31:11	{"op":"add","arg":[{"op":"num","arg":["0"]},{"op":"cos","arg":[{"op":"var","arg":["x"]}]},{"op":"cos","arg":[{"op":"var","arg":["x"]}]},{"op":"cos","arg":[{"op":"var","arg":["x"]}]},{"op":"neg","arg":[{"op":"var","arg":["x"]}]},{"op":"pow","arg":[{"op":"var","arg":["x"]},{"op":"num","arg":["2"]}]},{"op":"log","arg":[{"op":"var","arg":["x"]},{"op":"num","arg":["2"]}]}]}		111	29	127	0
750	2015-01-22 13:31:11	{"op":"add","arg":[{"op":"num","arg":["5"]},{"op":"mul","arg":[{"op":"var","arg":["x"]},{"op":"num","arg":["2"]},{"op":"div","arg":[{"op":"var","arg":["x"]},{"op":"num","arg":["2"]}]}]}]}		111	9	107	0
751	2015-01-22 13:31:18	{"op":"add","arg":[{"op":"num","arg":["0"]}]}		451	2	128	0
752	2015-01-22 13:31:24	{"op":"add","arg":[{"op":"num","arg":["0"]},{"op":"div","arg":[{"op":"var","arg":["x"]},{"op":"num","arg":["2"]}]},{"op":"num","arg":["1"]},{"op":"div","arg":[{"op":"var","arg":["x"]},{"op":"num","arg":["2"]}]}]}		274	11	125	0
753	2015-01-22 13:31:28	{"op":"add","arg":[{"op":"num","arg":["3"]},{"op":"div","arg":[{"op":"num","arg":["5"]},{"op":"sub","arg":[{"op":"mul","arg":[{"op":"var","arg":["x"]},{"op":"num","arg":["2"]}]}]}]},{"op":"var","arg":["x"]}]}		274	10	129	0
754	2015-01-22 13:31:36	{"op":"add","arg":[{"op":"num","arg":["527"]},{"op":"sin","arg":[{"op":"mul","arg":[{"op":"var","arg":["x"]},{"op":"num","arg":["14"]},{"op":"ln","arg":[{"op":"var","arg":["x"]}]}]}]},{"op":"mul","arg":[{"op":"num","arg":["-0.03"]},{"op":"var","arg":["x"]}]},{"op":"num","arg":["3"]}]}		2393	17	40	520
755	2015-01-22 13:31:37	{"op":"add","arg":[{"op":"num","arg":["0"]},{"op":"div","arg":[{"op":"var","arg":["x"]},{"op":"num","arg":["2"]}]},{"op":"num","arg":["1"]},{"op":"div","arg":[{"op":"var","arg":["x"]},{"op":"num","arg":["2"]}]}]}		274	11	125	0
756	2015-01-22 13:31:42	{"op":"add","arg":[{"op":"num","arg":["5"]},{"op":"sin","arg":[{"op":"var","arg":["x"]}]}]}		455	6	107	0
757	2015-01-22 13:32:05	{"op":"add","arg":[{"op":"num","arg":["5"]},{"op":"sin","arg":[{"op":"var","arg":["x"]}]}]}		455	6	107	0
758	2015-01-22 13:33:10	{"op":"add","arg":[{"op":"num","arg":["530"]},{"op":"sin","arg":[{"op":"mul","arg":[{"op":"var","arg":["x"]},{"op":"num","arg":["15"]}]}]},{"op":"mul","arg":[{"op":"num","arg":["-0.03"]},{"op":"var","arg":["x"]}]}]}		2181	11	82	386
759	2015-01-22 13:33:14	{"op":"add","arg":[{"op":"num","arg":["3"]},{"op":"div","arg":[{"op":"num","arg":["5"]},{"op":"sub","arg":[{"op":"mul","arg":[{"op":"var","arg":["x"]},{"op":"num","arg":["2"]}]},{"op":"mul","arg":[{"op":"mul","arg":[{"op":"pow","arg":[{"op":"log","arg":[{"op":"cos","arg":[{"op":"var","arg":["x"]}]},{"op":"num","arg":["2"]}]},{"op":"num","arg":["2"]}]},{"op":"cos","arg":[{"op":"log","arg":[{"op":"…		112	58	130	0
760	2015-01-22 13:33:21	{"op":"add","arg":[{"op":"num","arg":["5"]},{"op":"sin","arg":[{"op":"var","arg":["x"]}]},{"op":"neg","arg":[{"op":"var","arg":["x"]}]}]}		229	8	107	0
761	2015-01-22 13:33:32	{"op":"add","arg":[{"op":"num","arg":["3"]},{"op":"mul","arg":[{"op":"mul","arg":[{"op":"add","arg":[{"op":"mul","arg":[{"op":"mul","arg":[{"op":"var","arg":["x"]},{"op":"num","arg":["2"]}]},{"op":"num","arg":["2"]}]},{"op":"mul","arg":[{"op":"mul","arg":[{"op":"var","arg":["x"]},{"op":"num","arg":["2"]}]},{"op":"num","arg":["2"]}]}]},{"op":"num","arg":["2"]}]},{"op":"num","arg":["2"]}]}]}		121	17	131	0
762	2015-01-22 13:33:56	{"op":"add","arg":[{"op":"num","arg":["5"]},{"op":"sin","arg":[{"op":"var","arg":["x"]}]},{"op":"neg","arg":[{"op":"var","arg":["x"]}]},{"op":"mul","arg":[{"op":"div","arg":[{"op":"var","arg":["x"]},{"op":"num","arg":["2"]}]},{"op":"num","arg":["2"]}]}]}		455	14	107	0
763	2015-01-22 13:34:17	{"op":"add","arg":[{"op":"num","arg":["0"]}]}		451	2	132	0
764	2015-01-22 13:34:24	{"op":"add","arg":[{"op":"num","arg":["5"]},{"op":"sin","arg":[{"op":"var","arg":["x"]}]},{"op":"neg","arg":[{"op":"var","arg":["x"]}]},{"op":"mul","arg":[{"op":"div","arg":[{"op":"var","arg":["x"]},{"op":"num","arg":["2"]}]},{"op":"num","arg":["2"]}]},{"op":"neg","arg":[{"op":"pow","arg":[{"op":"var","arg":["x"]},{"op":"num","arg":["2"]}]}]}]}		105	22	107	0
765	2015-01-22 13:34:33	{"op":"add","arg":[{"op":"mul","arg":[{"op":"num","arg":["2"]},{"op":"pow","arg":[{"op":"var","arg":["x"]},{"op":"var","arg":["x"]}]},{"op":"sin","arg":[{"op":"var","arg":["x"]}]}]},{"op":"sin","arg":[{"op":"mul","arg":[{"op":"div","arg":[{"op":"var","arg":["x"]},{"op":"num","arg":["2"]}]},{"op":"num","arg":["2"]}]}]}]}		100	23	133	0
766	2015-01-22 13:35:01	{"op":"add","arg":[{"op":"num","arg":["5"]},{"op":"sin","arg":[{"op":"var","arg":["x"]}]},{"op":"neg","arg":[{"op":"var","arg":["x"]}]},{"op":"mul","arg":[{"op":"div","arg":[{"op":"var","arg":["x"]},{"op":"num","arg":["2"]}]},{"op":"num","arg":["2"]}]},{"op":"neg","arg":[{"op":"mul","arg":[{"op":"add","arg":[{"op":"sin","arg":[{"op":"var","arg":["x"]}]}]},{"op":"num","arg":["2"]}]}]}]}		452	22	107	0
767	2015-01-22 13:35:02	{"op":"add","arg":[{"op":"mul","arg":[{"op":"num","arg":["2"]},{"op":"sin","arg":[{"op":"var","arg":["x"]}]}]},{"op":"sin","arg":[{"op":"var","arg":["x"]}]}]}		455	11	134	0
768	2015-01-22 13:35:12	{"op":"add","arg":[{"op":"num","arg":["0"]},{"op":"sub","arg":[{"op":"var","arg":["x"]}]},{"op":"mul","arg":[{"op":"var","arg":["x"]},{"op":"num","arg":["2"]}]},{"op":"sin","arg":[{"op":"sub","arg":[{"op":"var","arg":["x"]}]}]}]}		178	12	132	0
769	2015-01-22 13:35:19	{"op":"add","arg":[{"op":"mul","arg":[{"op":"num","arg":["2"]},{"op":"sin","arg":[{"op":"var","arg":["x"]}]}]}]}		453	7	135	0
770	2015-01-22 13:35:24	{"op":"add","arg":[{"op":"num","arg":["5"]},{"op":"sin","arg":[{"op":"var","arg":["x"]}]},{"op":"neg","arg":[{"op":"var","arg":["x"]}]},{"op":"mul","arg":[{"op":"div","arg":[{"op":"var","arg":["x"]},{"op":"num","arg":["2"]}]},{"op":"num","arg":["2"]}]},{"op":"neg","arg":[{"op":"mul","arg":[{"op":"add","arg":[{"op":"sin","arg":[{"op":"var","arg":["x"]}]}]},{"op":"num","arg":["2"]}]}]},{"op":"neg",…		229	28	107	0
771	2015-01-22 13:35:36	{"op":"add","arg":[{"op":"num","arg":["0"]},{"op":"mul","arg":[{"op":"var","arg":["x"]},{"op":"num","arg":["2"]}]},{"op":"sub","arg":[{"op":"var","arg":["x"]}]}]}		178	7	136	0
772	2015-01-22 13:36:02	{"op":"add","arg":[{"op":"num","arg":["5"]},{"op":"sin","arg":[{"op":"var","arg":["x"]}]},{"op":"neg","arg":[{"op":"var","arg":["x"]}]},{"op":"mul","arg":[{"op":"div","arg":[{"op":"var","arg":["x"]},{"op":"num","arg":["2"]}]},{"op":"num","arg":["2"]}]},{"op":"neg","arg":[{"op":"mul","arg":[{"op":"add","arg":[{"op":"sin","arg":[{"op":"var","arg":["x"]}]}]},{"op":"num","arg":["2"]}]}]},{"op":"neg",…		229	30	107	0
773	2015-01-22 13:36:08	{"op":"add","arg":[{"op":"num","arg":["530"]},{"op":"sin","arg":[{"op":"mul","arg":[{"op":"var","arg":["x"]},{"op":"num","arg":["15"]}]}]},{"op":"mul","arg":[{"op":"num","arg":["-0.03"]},{"op":"var","arg":["x"]}]}]}		2181	11	137	386
774	2015-01-22 13:36:08	{"op":"add","arg":[{"op":"sin","arg":[{"op":"mul","arg":[{"op":"sub","arg":[{"op":"var","arg":["x"]},{"op":"var","arg":["x"]}]},{"op":"num","arg":["2"]}]}]}]}		451	9	138	0
775	2015-01-22 13:36:33	{"op":"add","arg":[{"op":"num","arg":["5"]},{"op":"sin","arg":[{"op":"var","arg":["x"]}]},{"op":"neg","arg":[{"op":"var","arg":["x"]}]},{"op":"mul","arg":[{"op":"div","arg":[{"op":"var","arg":["x"]},{"op":"num","arg":["2"]}]},{"op":"num","arg":["2"]}]},{"op":"var","arg":["x"]}]}		275	15	107	0
776	2015-01-22 13:36:38	{"op":"add","arg":[{"op":"sin","arg":[{"op":"mul","arg":[{"op":"sub","arg":[{"op":"var","arg":["x"]},{"op":"var","arg":["x"]}]},{"op":"num","arg":["100"]}]}]}]}		451	9	139	0
777	2015-01-22 13:37:00	{"op":"add","arg":[{"op":"num","arg":["0"]},{"op":"mul","arg":[{"op":"var","arg":["x"]},{"op":"num","arg":["2"]}]},{"op":"sub","arg":[{"op":"var","arg":["x"]},{"op":"log","arg":[{"op":"var","arg":["x"]},{"op":"num","arg":["2"]}]}]},{"op":"pow","arg":[{"op":"pow","arg":[{"op":"var","arg":["x"]},{"op":"num","arg":["2"]}]},{"op":"num","arg":["2"]}]}]}		104	26	136	0
778	2015-01-22 13:37:03	{"op":"add","arg":[{"op":"num","arg":["5"]},{"op":"sin","arg":[{"op":"var","arg":["x"]}]},{"op":"neg","arg":[{"op":"var","arg":["x"]}]},{"op":"mul","arg":[{"op":"div","arg":[{"op":"var","arg":["x"]},{"op":"num","arg":["2"]}]},{"op":"num","arg":["2"]}]},{"op":"var","arg":["x"]},{"op":"cos","arg":[{"op":"var","arg":["x"]}]},{"op":"cos","arg":[{"op":"var","arg":["x"]}]},{"op":"cos","arg":[{"op":"var…		276	31	107	0
779	2015-01-22 13:37:12	{"op":"add","arg":[{"op":"num","arg":["0"]},{"op":"mul","arg":[{"op":"var","arg":["x"]},{"op":"num","arg":["2"]}]},{"op":"sub","arg":[{"op":"var","arg":["x"]},{"op":"log","arg":[{"op":"var","arg":["x"]},{"op":"num","arg":["2"]}]}]},{"op":"pow","arg":[{"op":"pow","arg":[{"op":"var","arg":["x"]},{"op":"num","arg":["2"]}]},{"op":"num","arg":["2"]}]}]}		104	26	136	0
780	2015-01-22 13:37:15	{"op":"add","arg":[{"op":"sin","arg":[{"op":"mul","arg":[{"op":"sub","arg":[{"op":"var","arg":["x"]},{"op":"var","arg":["x"]}]},{"op":"num","arg":["100"]}]}]},{"op":"div","arg":[{"op":"pow","arg":[{"op":"log","arg":[{"op":"var","arg":["x"]},{"op":"var","arg":["x"]}]},{"op":"num","arg":["2"]}]},{"op":"num","arg":["2"]}]}]}		588	24	140	0
781	2015-01-22 13:37:30	{"op":"add","arg":[{"op":"num","arg":["5"]},{"op":"sin","arg":[{"op":"var","arg":["x"]}]},{"op":"neg","arg":[{"op":"var","arg":["x"]}]},{"op":"mul","arg":[{"op":"div","arg":[{"op":"var","arg":["x"]},{"op":"num","arg":["2"]}]},{"op":"num","arg":["2"]}]},{"op":"var","arg":["x"]},{"op":"cos","arg":[{"op":"var","arg":["x"]}]},{"op":"cos","arg":[{"op":"var","arg":["x"]}]},{"op":"cos","arg":[{"op":"var…		280	127	107	0
782	2015-01-22 13:37:43	{"op":"add","arg":[{"op":"sin","arg":[{"op":"mul","arg":[{"op":"sub","arg":[{"op":"var","arg":["x"]},{"op":"var","arg":["x"]}]},{"op":"num","arg":["100"]}]}]},{"op":"div","arg":[{"op":"pow","arg":[{"op":"log","arg":[{"op":"var","arg":["x"]},{"op":"var","arg":["x"]}]},{"op":"num","arg":["2"]}]},{"op":"num","arg":["2"]}]}]}		588	24	141	0
783	2015-01-22 13:38:07	{"op":"add","arg":[{"op":"num","arg":["5"]},{"op":"sin","arg":[{"op":"var","arg":["x"]}]},{"op":"neg","arg":[{"op":"var","arg":["x"]}]},{"op":"mul","arg":[{"op":"div","arg":[{"op":"var","arg":["x"]},{"op":"num","arg":["2"]}]},{"op":"num","arg":["2"]}]},{"op":"var","arg":["x"]},{"op":"cos","arg":[{"op":"var","arg":["x"]}]},{"op":"cos","arg":[{"op":"var","arg":["x"]}]},{"op":"cos","arg":[{"op":"var…		231	131	107	0
784	2015-01-22 13:38:32	{"op":"add","arg":[{"op":"num","arg":["0"]},{"op":"neg","arg":[{"op":"var","arg":["x"]}]}]}		228	4	142	0
785	2015-01-22 13:38:33	{"op":"add","arg":[{"op":"num","arg":["5"]},{"op":"sin","arg":[{"op":"var","arg":["x"]}]},{"op":"neg","arg":[{"op":"var","arg":["x"]}]},{"op":"mul","arg":[{"op":"div","arg":[{"op":"var","arg":["x"]},{"op":"num","arg":["2"]}]},{"op":"num","arg":["2"]}]},{"op":"var","arg":["x"]},{"op":"cos","arg":[{"op":"var","arg":["x"]}]},{"op":"cos","arg":[{"op":"var","arg":["x"]}]},{"op":"cos","arg":[{"op":"var…		159	137	107	0
786	2015-01-22 13:38:52	{"op":"add","arg":[{"op":"num","arg":["0"]},{"op":"add","arg":[{"op":"var","arg":["x"]}]},{"op":"sub","arg":[{"op":"var","arg":["x"]}]},{"op":"sin","arg":[{"op":"var","arg":["x"]}]},{"op":"div","arg":[{"op":"var","arg":["x"]},{"op":"num","arg":["2"]}]}]}		185	14	143	0
787	2015-01-22 13:39:11	{"op":"add","arg":[{"op":"sin","arg":[{"op":"mul","arg":[{"op":"sub","arg":[{"op":"var","arg":["x"]},{"op":"var","arg":["x"]}]},{"op":"num","arg":["100"]}]}]},{"op":"div","arg":[{"op":"pow","arg":[{"op":"log","arg":[{"op":"var","arg":["x"]},{"op":"var","arg":["x"]}]},{"op":"num","arg":["2"]}]},{"op":"num","arg":["2"]}]},{"op":"var","arg":["x"]}]}		274	25	144	0
788	2015-01-22 13:39:15	{"op":"add","arg":[{"op":"num","arg":["0"]},{"op":"neg","arg":[{"op":"var","arg":["x"]}]},{"op":"cos","arg":[{"op":"num","arg":["1"]}]}]}		230	8	142	0
789	2015-01-22 13:39:21	{"op":"add","arg":[{"op":"num","arg":["0"]},{"op":"add","arg":[{"op":"var","arg":["x"]}]},{"op":"sub","arg":[{"op":"var","arg":["x"]}]},{"op":"sin","arg":[{"op":"var","arg":["x"]}]},{"op":"div","arg":[{"op":"var","arg":["x"]},{"op":"num","arg":["2"]}]}]}		185	14	143	786
790	2015-01-22 13:39:41	{"op":"add","arg":[{"op":"num","arg":["0"]}]}		451	2	145	0
791	2015-01-22 13:39:45	{"op":"add","arg":[{"op":"num","arg":["0"]}]}		451	2	146	0
792	2015-01-22 13:39:47	{"op":"add","arg":[{"op":"num","arg":["527"]},{"op":"sin","arg":[{"op":"mul","arg":[{"op":"var","arg":["x"]},{"op":"num","arg":["14"]},{"op":"ln","arg":[{"op":"var","arg":["x"]}]}]}]},{"op":"mul","arg":[{"op":"num","arg":["-0.03"]},{"op":"var","arg":["x"]}]}]}		2411	16	147	520
793	2015-01-22 13:39:49	{"op":"add","arg":[{"op":"num","arg":["0"]},{"op":"sub","arg":[{"op":"mul","arg":[{"op":"var","arg":["x"]},{"op":"num","arg":["2"]}]},{"op":"mul","arg":[{"op":"var","arg":["x"]},{"op":"num","arg":["2"]}]},{"op":"sin","arg":[{"op":"var","arg":["x"]}]}]}]}		450	13	148	0
794	2015-01-22 13:39:58	{"op":"add","arg":[{"op":"num","arg":["0"]}]}		451	2	146	0
795	2015-01-22 13:40:04	{"op":"add","arg":[{"op":"num","arg":["0"]},{"op":"neg","arg":[{"op":"var","arg":["x"]}]},{"op":"cos","arg":[{"op":"num","arg":["1"]}]},{"op":"sub","arg":[{"op":"sin","arg":[{"op":"pow","arg":[{"op":"div","arg":[{"op":"var","arg":["x"]},{"op":"num","arg":["2"]}]},{"op":"num","arg":["1"]}]}]}]}]}		230	22	142	0
796	2015-01-22 13:40:05	{"op":"add","arg":[{"op":"num","arg":["0"]},{"op":"sub","arg":[{"op":"mul","arg":[{"op":"var","arg":["x"]},{"op":"num","arg":["2"]}]},{"op":"mul","arg":[{"op":"var","arg":["x"]},{"op":"num","arg":["2"]}]},{"op":"sin","arg":[{"op":"var","arg":["x"]}]}]}]}		450	13	148	0
797	2015-01-22 13:40:17	{"op":"add","arg":[{"op":"num","arg":["527"]},{"op":"sin","arg":[{"op":"mul","arg":[{"op":"var","arg":["x"]},{"op":"num","arg":["14"]},{"op":"ln","arg":[{"op":"var","arg":["x"]}]}]}]},{"op":"mul","arg":[{"op":"num","arg":["-0.03"]},{"op":"var","arg":["x"]}]}]}		2411	16	143	520
798	2015-01-22 13:40:30	{"op":"add","arg":[{"op":"num","arg":["0"]},{"op":"sub","arg":[{"op":"var","arg":["x"]}]},{"op":"sin","arg":[{"op":"var","arg":["x"]}]},{"op":"div","arg":[{"op":"var","arg":["x"]},{"op":"num","arg":["2"]}]}]}		226	12	145	0
799	2015-01-22 13:40:35	{"op":"add","arg":[{"op":"num","arg":["527"]},{"op":"sin","arg":[{"op":"mul","arg":[{"op":"var","arg":["x"]},{"op":"num","arg":["14"]},{"op":"ln","arg":[{"op":"var","arg":["x"]}]}]}]},{"op":"mul","arg":[{"op":"num","arg":["-0.03"]},{"op":"var","arg":["x"]}]}]}		2411	16	143	520
800	2015-01-22 13:40:38	{"op":"add","arg":[{"op":"num","arg":["0"]},{"op":"sin","arg":[{"op":"var","arg":["x"]}]},{"op":"pow","arg":[{"op":"var","arg":["x"]},{"op":"num","arg":["2"]}]}]}		111	13	146	0
801	2015-01-22 13:40:46	{"op":"add","arg":[{"op":"num","arg":["0"]},{"op":"sub","arg":[{"op":"mul","arg":[{"op":"var","arg":["x"]},{"op":"num","arg":["2"]}]},{"op":"mul","arg":[{"op":"var","arg":["x"]},{"op":"num","arg":["2"]}]},{"op":"sin","arg":[{"op":"var","arg":["x"]}]}]}]}		450	13	148	0
802	2015-01-22 13:40:56	{"op":"add","arg":[{"op":"num","arg":["0"]},{"op":"sub","arg":[{"op":"var","arg":["x"]}]},{"op":"sin","arg":[{"op":"var","arg":["x"]}]}]}		275	8	145	0
803	2015-01-22 13:41:17	{"op":"add","arg":[{"op":"num","arg":["0"]}]}		451	2	149	0
804	2015-01-22 13:41:25	{"op":"add","arg":[{"op":"var","arg":["x"]}]}		274	2	148	0
805	2015-01-22 13:41:38	{"op":"add","arg":[{"op":"num","arg":["0"]},{"op":"neg","arg":[{"op":"var","arg":["x"]}]},{"op":"cos","arg":[{"op":"num","arg":["1"]}]},{"op":"sub","arg":[{"op":"sin","arg":[{"op":"pow","arg":[{"op":"div","arg":[{"op":"var","arg":["x"]},{"op":"num","arg":["2"]}]},{"op":"num","arg":["1"]}]}]},{"op":"var","arg":["x"]},{"op":"mul","arg":[{"op":"var","arg":["x"]},{"op":"num","arg":["2"]}]}]}]}		150	26	142	0
806	2015-01-22 13:41:38	{"op":"add","arg":[{"op":"var","arg":["x"]}]}		274	2	145	0
807	2015-01-22 13:41:54	{"op":"add","arg":[{"op":"num","arg":["527"]},{"op":"sin","arg":[{"op":"mul","arg":[{"op":"var","arg":["x"]},{"op":"num","arg":["14"]},{"op":"ln","arg":[{"op":"var","arg":["x"]}]}]}]},{"op":"mul","arg":[{"op":"num","arg":["-0.035"]},{"op":"var","arg":["x"]}]}]}		2178	16	92	520
808	2015-01-22 13:42:04	{"op":"add","arg":[{"op":"num","arg":["0"]}]}		451	2	150	0
809	2015-01-22 13:42:11	{"op":"add","arg":[{"op":"num","arg":["0"]},{"op":"add","arg":[{"op":"var","arg":["x"]}]},{"op":"add","arg":[{"op":"var","arg":["x"]}]},{"op":"add","arg":[{"op":"var","arg":["x"]}]},{"op":"add","arg":[{"op":"var","arg":["x"]}]},{"op":"add","arg":[{"op":"var","arg":["x"]}]},{"op":"add","arg":[{"op":"var","arg":["x"]}]},{"op":"add","arg":[{"op":"var","arg":["x"]}]},{"op":"add","arg":[{"op":"var","a…		125	76	149	0
810	2015-01-22 13:42:15	{"op":"add","arg":[{"op":"var","arg":["x"]},{"op":"ln","arg":[{"op":"var","arg":["x"]}]},{"op":"ln","arg":[{"op":"var","arg":["x"]}]},{"op":"ln","arg":[{"op":"var","arg":["x"]}]},{"op":"ln","arg":[{"op":"var","arg":["x"]}]}]}		255	22	145	0
811	2015-01-22 13:42:15	{"op":"add","arg":[{"op":"num","arg":["0"]},{"op":"neg","arg":[{"op":"var","arg":["x"]}]},{"op":"cos","arg":[{"op":"num","arg":["1"]}]},{"op":"sub","arg":[{"op":"sin","arg":[{"op":"pow","arg":[{"op":"div","arg":[{"op":"var","arg":["x"]},{"op":"num","arg":["2"]}]},{"op":"num","arg":["1"]}]}]},{"op":"var","arg":["x"]},{"op":"mul","arg":[{"op":"var","arg":["x"]},{"op":"num","arg":["2"]}]}]}]}		150	26	142	0
812	2015-01-22 13:42:17	{"op":"add","arg":[{"op":"num","arg":["0"]}]}		451	2	151	0
813	2015-01-22 13:42:28	{"op":"add","arg":[{"op":"num","arg":["0"]}]}		451	2	151	0
814	2015-01-22 13:42:30	{"op":"add","arg":[{"op":"num","arg":["527"]},{"op":"sin","arg":[{"op":"mul","arg":[{"op":"var","arg":["x"]},{"op":"num","arg":["14"]},{"op":"ln","arg":[{"op":"var","arg":["x"]}]}]}]},{"op":"mul","arg":[{"op":"num","arg":["-0.03"]},{"op":"var","arg":["x"]}]}]}		2411	16	92	797
815	2015-01-22 13:42:46	{"op":"add","arg":[{"op":"var","arg":["x"]}]}		274	2	145	0
816	2015-01-22 13:42:49	{"op":"add","arg":[{"op":"num","arg":["0"]},{"op":"sub","arg":[{"op":"var","arg":["x"]}]},{"op":"mul","arg":[{"op":"var","arg":["x"]},{"op":"num","arg":["2"]}]}]}		178	7	150	0
817	2015-01-22 13:43:01	{"op":"add","arg":[{"op":"num","arg":["0"]},{"op":"sub","arg":[{"op":"var","arg":["x"]}]},{"op":"mul","arg":[{"op":"var","arg":["x"]},{"op":"num","arg":["2"]}]}]}		178	7	150	0
818	2015-01-22 13:43:22	{"op":"add","arg":[{"op":"num","arg":["0"]},{"op":"sub","arg":[{"op":"var","arg":["x"]}]},{"op":"mul","arg":[{"op":"var","arg":["x"]},{"op":"num","arg":["2"]}]}]}		178	7	150	0
819	2015-01-22 13:43:25	{"op":"add","arg":[{"op":"num","arg":["1"]},{"op":"num","arg":["1"]},{"op":"num","arg":["1"]},{"op":"var","arg":["x"]},{"op":"var","arg":["x"]},{"op":"var","arg":["x"]}]}		178	7	145	0
820	2015-01-22 13:43:41	{"op":"add","arg":[{"op":"num","arg":["0"]},{"op":"log","arg":[{"op":"var","arg":["x"]},{"op":"num","arg":["2"]}]},{"op":"pow","arg":[{"op":"var","arg":["x"]},{"op":"num","arg":["2"]}]},{"op":"cos","arg":[{"op":"var","arg":["x"]}]}]}		111	19	151	0
821	2015-01-22 13:44:21	{"op":"add","arg":[{"op":"num","arg":["0"]},{"op":"neg","arg":[{"op":"var","arg":["x"]}]},{"op":"cos","arg":[{"op":"num","arg":["1"]}]},{"op":"sub","arg":[{"op":"sin","arg":[{"op":"pow","arg":[{"op":"div","arg":[{"op":"var","arg":["x"]},{"op":"num","arg":["2"]}]},{"op":"num","arg":["1"]}]}]},{"op":"var","arg":["x"]},{"op":"mul","arg":[{"op":"var","arg":["x"]},{"op":"num","arg":["2"]},{"op":"sin",…		122	36	142	0
822	2015-01-22 13:44:23	{"op":"add","arg":[{"op":"num","arg":["0"]}]}		451	2	152	0
823	2015-01-22 13:44:25	{"op":"add","arg":[{"op":"num","arg":["0"]},{"op":"sub","arg":[{"op":"add","arg":[{"op":"var","arg":["x"]}]},{"op":"add","arg":[{"op":"var","arg":["x"]}]},{"op":"mul","arg":[{"op":"var","arg":["x"]},{"op":"num","arg":["2"]}]},{"op":"sin","arg":[{"op":"var","arg":["x"]}]}]}]}		176	14	153	0
824	2015-01-22 13:44:35	{"op":"add","arg":[{"op":"num","arg":["0"]}]}		451	2	152	0
825	2015-01-22 13:44:37	{"op":"add","arg":[{"op":"num","arg":["0"]},{"op":"sub","arg":[{"op":"var","arg":["x"]}]},{"op":"mul","arg":[{"op":"var","arg":["x"]},{"op":"num","arg":["2"]},{"op":"sin","arg":[{"op":"sin","arg":[{"op":"mul","arg":[{"op":"add","arg":[{"op":"add","arg":[{"op":"mul","arg":[{"op":"var","arg":["x"]},{"op":"num","arg":["2"]}]},{"op":"sin","arg":[{"op":"var","arg":["x"]}]},{"op":"mul","arg":[{"op":"va…		167	62	150	0
826	2015-01-22 13:44:42	{"op":"add","arg":[{"op":"num","arg":["0"]},{"op":"add","arg":[{"op":"var","arg":["x"]}]}]}		274	4	154	0
827	2015-01-22 13:44:44	{"op":"add","arg":[{"op":"num","arg":["0"]}]}		451	2	152	0
828	2015-01-22 13:44:52	{"op":"add","arg":[{"op":"num","arg":["0"]}]}		451	2	152	0
829	2015-01-22 13:44:54	{"op":"add","arg":[{"op":"sub","arg":[{"op":"sub","arg":[{"op":"pow","arg":[{"op":"cos","arg":[{"op":"sin","arg":[{"op":"var","arg":["x"]}]}]},{"op":"num","arg":["2"]}]},{"op":"pow","arg":[{"op":"log","arg":[{"op":"cos","arg":[{"op":"var","arg":["x"]}]},{"op":"num","arg":["2"]}]},{"op":"num","arg":["2"]}]},{"op":"neg","arg":[{"op":"log","arg":[{"op":"var","arg":["x"]},{"op":"num","arg":["2"]}]}]}…		103	47	145	0
830	2015-01-22 13:44:56	{"op":"add","arg":[{"op":"sub","arg":[{"op":"add","arg":[{"op":"cos","arg":[{"op":"var","arg":["x"]}]},{"op":"var","arg":["x"]}]},{"op":"add","arg":[{"op":"mul","arg":[{"op":"var","arg":["x"]},{"op":"num","arg":["2"]}]},{"op":"sin","arg":[{"op":"var","arg":["x"]}]}]}]}]}		228	16	151	0
831	2015-01-22 13:44:57	{"op":"add","arg":[{"op":"num","arg":["0"]},{"op":"add","arg":[{"op":"var","arg":["x"]}]}]}		274	4	154	0
832	2015-01-22 13:45:02	{"op":"add","arg":[{"op":"num","arg":["0"]}]}		451	2	152	0
833	2015-01-22 13:45:03	{"op":"add","arg":[{"op":"num","arg":["0"]},{"op":"mul","arg":[{"op":"var","arg":["x"]},{"op":"num","arg":["2"]},{"op":"sin","arg":[{"op":"sin","arg":[{"op":"mul","arg":[{"op":"add","arg":[{"op":"add","arg":[{"op":"mul","arg":[{"op":"var","arg":["x"]},{"op":"num","arg":["2"]}]},{"op":"sin","arg":[{"op":"var","arg":["x"]}]},{"op":"mul","arg":[{"op":"var","arg":["x"]},{"op":"num","arg":["2"]}]},{"o…		168	60	150	0
834	2015-01-22 13:45:05	{"op":"add","arg":[{"op":"sub","arg":[{"op":"sub","arg":[{"op":"pow","arg":[{"op":"cos","arg":[{"op":"sin","arg":[{"op":"var","arg":["x"]}]}]},{"op":"num","arg":["2"]}]},{"op":"pow","arg":[{"op":"log","arg":[{"op":"cos","arg":[{"op":"var","arg":["x"]}]},{"op":"num","arg":["2"]}]},{"op":"num","arg":["2"]}]},{"op":"neg","arg":[{"op":"log","arg":[{"op":"var","arg":["x"]},{"op":"num","arg":["2"]}]}]}…		103	47	145	0
835	2015-01-22 13:45:17	{"op":"add","arg":[{"op":"num","arg":["0"]},{"op":"neg","arg":[{"op":"var","arg":["x"]}]},{"op":"cos","arg":[{"op":"num","arg":["1"]}]},{"op":"sub","arg":[{"op":"sin","arg":[{"op":"pow","arg":[{"op":"div","arg":[{"op":"var","arg":["x"]},{"op":"num","arg":["2"]}]},{"op":"num","arg":["1"]}]}]},{"op":"var","arg":["x"]},{"op":"mul","arg":[{"op":"var","arg":["x"]},{"op":"num","arg":["2"]},{"op":"sin",…		122	54	142	0
836	2015-01-22 13:45:28	{"op":"add","arg":[{"op":"num","arg":["0"]},{"op":"add","arg":[{"op":"var","arg":["x"]}]},{"op":"sub","arg":[{"op":"var","arg":["x"]}]},{"op":"add","arg":[{"op":"var","arg":["x"]}]},{"op":"add","arg":[{"op":"var","arg":["x"]}]},{"op":"sub","arg":[{"op":"var","arg":["x"]}]},{"op":"sin","arg":[{"op":"var","arg":["x"]}]},{"op":"mul","arg":[{"op":"var","arg":["x"]},{"op":"num","arg":["2"]}]},{"op":"p…		111	32	154	0
837	2015-01-22 13:45:36	{"op":"add","arg":[{"op":"num","arg":["0"]}]}		451	2	155	0
838	2015-01-22 13:45:40	{"op":"add","arg":[{"op":"num","arg":["0"]}]}		451	2	156	0
839	2015-01-22 13:45:42	{"op":"add","arg":[{"op":"sub","arg":[{"op":"sub","arg":[{"op":"pow","arg":[{"op":"log","arg":[{"op":"cos","arg":[{"op":"var","arg":["x"]}]},{"op":"num","arg":["2"]}]},{"op":"num","arg":["2"]}]},{"op":"neg","arg":[{"op":"log","arg":[{"op":"var","arg":["x"]},{"op":"num","arg":["2"]}]}]}]},{"op":"mul","arg":[{"op":"var","arg":["x"]},{"op":"num","arg":["2"]}]},{"op":"log","arg":[{"op":"var","arg":["…		113	34	145	0
840	2015-01-22 13:45:52	{"op":"add","arg":[{"op":"num","arg":["0"]},{"op":"sin","arg":[{"op":"var","arg":["x"]}]},{"op":"sin","arg":[{"op":"var","arg":["x"]}]}]}		453	10	157	0
841	2015-01-22 13:46:00	{"op":"add","arg":[{"op":"add","arg":[{"op":"num","arg":["1"]},{"op":"num","arg":["1"]},{"op":"num","arg":["1"]},{"op":"num","arg":["1"]},{"op":"num","arg":["1"]},{"op":"num","arg":["1"]},{"op":"num","arg":["1"]},{"op":"num","arg":["1"]},{"op":"num","arg":["1"]},{"op":"num","arg":["1"]},{"op":"num","arg":["1"]},{"op":"num","arg":["1"]},{"op":"num","arg":["1"]},{"op":"num","arg":["1"]},{"op":"num"…		460	22	150	0
842	2015-01-22 13:46:20	{"op":"add","arg":[{"op":"num","arg":["0"]},{"op":"sub","arg":[{"op":"var","arg":["x"]}]},{"op":"add","arg":[{"op":"var","arg":["x"]}]},{"op":"sin","arg":[{"op":"var","arg":["x"]}]},{"op":"sin","arg":[{"op":"var","arg":["x"]}]},{"op":"sin","arg":[{"op":"var","arg":["x"]}]},{"op":"sin","arg":[{"op":"var","arg":["x"]}]},{"op":"sin","arg":[{"op":"var","arg":["x"]}]},{"op":"sin","arg":[{"op":"var","a…		201	38	155	0
843	2015-01-22 13:46:26	{"op":"add","arg":[{"op":"add","arg":[{"op":"num","arg":["1"]},{"op":"num","arg":["1"]},{"op":"num","arg":["1"]},{"op":"num","arg":["1"]},{"op":"num","arg":["1"]},{"op":"num","arg":["1"]},{"op":"num","arg":["1"]},{"op":"num","arg":["1"]},{"op":"num","arg":["1"]},{"op":"num","arg":["1"]},{"op":"num","arg":["1"]},{"op":"num","arg":["1"]},{"op":"num","arg":["1"]},{"op":"num","arg":["1"]},{"op":"num"…		374	26	150	0
844	2015-01-22 13:46:30	{"op":"add","arg":[{"op":"num","arg":["0"]},{"op":"add","arg":[{"op":"var","arg":["x"]}]},{"op":"sub","arg":[{"op":"var","arg":["x"]}]},{"op":"mul","arg":[{"op":"log","arg":[{"op":"var","arg":["x"]},{"op":"num","arg":["2"]}]},{"op":"num","arg":["2"]}]},{"op":"sin","arg":[{"op":"var","arg":["x"]}]},{"op":"pow","arg":[{"op":"var","arg":["x"]},{"op":"num","arg":["2"]}]}]}		111	25	158	0
845	2015-01-22 13:46:30	{"op":"add","arg":[{"op":"sub","arg":[{"op":"sub","arg":[{"op":"pow","arg":[{"op":"log","arg":[{"op":"cos","arg":[{"op":"var","arg":["x"]}]},{"op":"num","arg":["2"]}]},{"op":"num","arg":["2"]}]}]},{"op":"mul","arg":[{"op":"var","arg":["x"]},{"op":"num","arg":["2"]}]}]}]}		113	21	145	0
846	2015-01-22 13:46:34	{"op":"add","arg":[{"op":"num","arg":["0"]},{"op":"sub","arg":[{"op":"var","arg":["x"]}]},{"op":"add","arg":[{"op":"var","arg":["x"]}]},{"op":"sin","arg":[{"op":"var","arg":["x"]}]},{"op":"sin","arg":[{"op":"var","arg":["x"]}]},{"op":"sin","arg":[{"op":"var","arg":["x"]}]},{"op":"sin","arg":[{"op":"var","arg":["x"]}]},{"op":"sin","arg":[{"op":"var","arg":["x"]}]},{"op":"sin","arg":[{"op":"var","a…		201	38	155	0
847	2015-01-22 13:46:58	{"op":"add","arg":[{"op":"neg","arg":[{"op":"cos","arg":[{"op":"var","arg":["x"]}]}]},{"op":"pow","arg":[{"op":"var","arg":["x"]},{"op":"num","arg":["2"]}]}]}		111	13	156	0
848	2015-01-22 13:47:01	{"op":"add","arg":[{"op":"add","arg":[{"op":"num","arg":["1"]},{"op":"num","arg":["1"]},{"op":"num","arg":["1"]},{"op":"num","arg":["1"]},{"op":"num","arg":["1"]},{"op":"num","arg":["1"]},{"op":"num","arg":["1"]},{"op":"num","arg":["1"]},{"op":"num","arg":["1"]},{"op":"num","arg":["1"]},{"op":"num","arg":["1"]},{"op":"num","arg":["1"]},{"op":"num","arg":["1"]},{"op":"num","arg":["1"]},{"op":"num"…		460	32	150	0
849	2015-01-22 13:47:02	{"op":"add","arg":[{"op":"sub","arg":[{"op":"sub","arg":[{"op":"pow","arg":[{"op":"log","arg":[{"op":"cos","arg":[{"op":"var","arg":["x"]}]},{"op":"num","arg":["2"]}]},{"op":"num","arg":["2"]}]}]}]}]}		109	18	145	0
850	2015-01-22 13:47:13	{"op":"add","arg":[{"op":"num","arg":["530"]},{"op":"sin","arg":[{"op":"mul","arg":[{"op":"var","arg":["x"]},{"op":"num","arg":["15"]}]}]},{"op":"mul","arg":[{"op":"num","arg":["-0.03"]},{"op":"var","arg":["x"]}]}]}		2181	11	159	386
851	2015-01-22 13:47:25	{"op":"add","arg":[{"op":"sub","arg":[{"op":"sub","arg":[{"op":"pow","arg":[{"op":"num","arg":["2"]},{"op":"num","arg":["2"]}]}]}]}]}		453	10	145	0
852	2015-01-22 13:47:25	{"op":"add","arg":[{"op":"num","arg":["0"]}]}		451	2	160	0
853	2015-01-22 13:47:26	{"op":"add","arg":[{"op":"num","arg":["0"]},{"op":"add","arg":[{"op":"var","arg":["x"]}]},{"op":"sub","arg":[{"op":"var","arg":["x"]}]},{"op":"add","arg":[{"op":"var","arg":["x"]}]},{"op":"add","arg":[{"op":"var","arg":["x"]}]},{"op":"sub","arg":[{"op":"var","arg":["x"]}]},{"op":"sin","arg":[{"op":"var","arg":["x"]}]},{"op":"mul","arg":[{"op":"var","arg":["x"]},{"op":"num","arg":["2"]}]},{"op":"p…		111	32	154	0
854	2015-01-22 13:47:30	{"op":"add","arg":[{"op":"add","arg":[{"op":"num","arg":["1"]},{"op":"num","arg":["1"]},{"op":"num","arg":["1"]},{"op":"num","arg":["1"]},{"op":"num","arg":["1"]},{"op":"num","arg":["1"]},{"op":"num","arg":["1"]},{"op":"num","arg":["1"]},{"op":"num","arg":["1"]},{"op":"num","arg":["1"]},{"op":"num","arg":["1"]},{"op":"num","arg":["1"]},{"op":"num","arg":["1"]},{"op":"num","arg":["1"]},{"op":"num"…		410	37	150	0
855	2015-01-22 13:47:34	{"op":"add","arg":[{"op":"sub","arg":[{"op":"sub","arg":[{"op":"pow","arg":[{"op":"num","arg":["2"]},{"op":"num","arg":["2"]}]}]}]}]}		453	10	145	0
856	2015-01-22 13:47:43	{"op":"add","arg":[{"op":"var","arg":["x"]}]}		274	2	156	0
857	2015-01-22 13:47:52	{"op":"add","arg":[{"op":"sin","arg":[{"op":"log","arg":[{"op":"num","arg":["1000"]},{"op":"num","arg":["2"]}]}]}]}		460	10	157	0
858	2015-01-22 13:48:06	{"op":"add","arg":[{"op":"num","arg":["2"]}]}		452	2	160	0
859	2015-01-22 13:48:06	{"op":"add","arg":[{"op":"num","arg":["1"]}]}		451	2	156	0
860	2015-01-22 13:48:22	{"op":"add","arg":[{"op":"num","arg":["0"]},{"op":"sub","arg":[{"op":"var","arg":["x"]}]},{"op":"add","arg":[{"op":"var","arg":["x"]}]},{"op":"sin","arg":[{"op":"var","arg":["x"]}]},{"op":"sin","arg":[{"op":"var","arg":["x"]}]},{"op":"sin","arg":[{"op":"var","arg":["x"]}]},{"op":"sin","arg":[{"op":"var","arg":["x"]}]},{"op":"sin","arg":[{"op":"var","arg":["x"]}]},{"op":"sin","arg":[{"op":"var","a…		111	70	155	0
861	2015-01-22 13:48:29	{"op":"add","arg":[{"op":"num","arg":["1"]},{"op":"num","arg":["1"]}]}		452	3	156	0
862	2015-01-22 13:48:31	{"op":"add","arg":[{"op":"num","arg":["0"]},{"op":"sub","arg":[{"op":"var","arg":["x"]}]},{"op":"add","arg":[{"op":"var","arg":["x"]}]},{"op":"sin","arg":[{"op":"var","arg":["x"]}]},{"op":"sin","arg":[{"op":"var","arg":["x"]}]},{"op":"sin","arg":[{"op":"var","arg":["x"]}]},{"op":"sin","arg":[{"op":"var","arg":["x"]}]},{"op":"sin","arg":[{"op":"var","arg":["x"]}]},{"op":"sin","arg":[{"op":"var","a…		111	70	155	0
863	2015-01-22 13:48:42	{"op":"add","arg":[{"op":"num","arg":["2"]},{"op":"div","arg":[{"op":"var","arg":["x"]},{"op":"num","arg":["2"]}]}]}		372	6	160	0
864	2015-01-22 13:49:00	{"op":"add","arg":[{"op":"mul","arg":[{"op":"var","arg":["x"]},{"op":"num","arg":["2"]}]}]}		199	4	157	0
865	2015-01-22 13:49:07	{"op":"add","arg":[{"op":"num","arg":["2"]},{"op":"div","arg":[{"op":"var","arg":["x"]},{"op":"num","arg":["1"]}]}]}		274	6	160	0
866	2015-01-22 13:49:48	{"op":"add","arg":[{"op":"ln","arg":[{"op":"num","arg":["1"]}]}]}		457	6	156	0
867	2015-01-22 13:49:52	{"op":"add","arg":[{"op":"div","arg":[{"op":"var","arg":["x"]},{"op":"num","arg":["5"]}]},{"op":"cos","arg":[{"op":"var","arg":["x"]}]},{"op":"cos","arg":[{"op":"var","arg":["x"]}]}]}		481	13	160	0
868	2015-01-22 13:50:08	{"op":"add","arg":[{"op":"div","arg":[{"op":"var","arg":["x"]},{"op":"num","arg":["5"]}]},{"op":"cos","arg":[{"op":"var","arg":["x"]}]}]}		482	9	160	0
869	2015-01-22 13:50:14	{"op":"add","arg":[{"op":"sub","arg":[{"op":"sub","arg":[{"op":"pow","arg":[{"op":"num","arg":["2"]},{"op":"num","arg":["2"]}]},{"op":"sin","arg":[{"op":"var","arg":["x"]}]},{"op":"sin","arg":[{"op":"var","arg":["x"]}]},{"op":"sin","arg":[{"op":"var","arg":["x"]}]},{"op":"sin","arg":[{"op":"var","arg":["x"]}]}]},{"op":"sin","arg":[{"op":"var","arg":["x"]}]},{"op":"sin","arg":[{"op":"var","arg":["…		443	46	145	0
870	2015-01-22 13:50:33	{"op":"add","arg":[{"op":"num","arg":["527"]},{"op":"sin","arg":[{"op":"mul","arg":[{"op":"var","arg":["x"]},{"op":"num","arg":["14"]},{"op":"ln","arg":[{"op":"var","arg":["x"]}]}]}]},{"op":"mul","arg":[{"op":"num","arg":["-0.03"]},{"op":"var","arg":["x"]}]}]}		2411	16	160	520
871	2015-01-22 13:50:59	{"op":"add","arg":[{"op":"sub","arg":[{"op":"sub","arg":[{"op":"pow","arg":[{"op":"num","arg":["2"]},{"op":"num","arg":["2"]}]},{"op":"sin","arg":[{"op":"var","arg":["x"]}]},{"op":"sin","arg":[{"op":"var","arg":["x"]}]},{"op":"sin","arg":[{"op":"var","arg":["x"]}]},{"op":"sin","arg":[{"op":"var","arg":["x"]}]},{"op":"num","arg":["1"]},{"op":"num","arg":["1"]},{"op":"num","arg":["1"]}]},{"op":"sin…		442	49	145	0
872	2015-01-22 13:51:19	{"op":"add","arg":[{"op":"mul","arg":[{"op":"sin","arg":[{"op":"var","arg":["x"]}]},{"op":"num","arg":["2"]}]},{"op":"num","arg":["1"]}]}		454	8	156	0
873	2015-01-22 13:51:41	{"op":"add","arg":[{"op":"log","arg":[{"op":"num","arg":["50"]},{"op":"neg","arg":[{"op":"sin","arg":[{"op":"var","arg":["x"]}]}]}]}]}		120	11	157	0
874	2015-01-22 13:51:49	{"op":"add","arg":[{"op":"num","arg":["1"]},{"op":"pow","arg":[{"op":"var","arg":["x"]},{"op":"num","arg":["2"]}]}]}		111	9	156	0
875	2015-01-22 13:52:09	{"op":"add","arg":[{"op":"num","arg":["0"]},{"op":"cos","arg":[{"op":"var","arg":["x"]}]},{"op":"cos","arg":[{"op":"var","arg":["x"]}]},{"op":"cos","arg":[{"op":"var","arg":["x"]}]},{"op":"cos","arg":[{"op":"var","arg":["x"]}]},{"op":"cos","arg":[{"op":"var","arg":["x"]}]},{"op":"cos","arg":[{"op":"var","arg":["x"]}]},{"op":"cos","arg":[{"op":"var","arg":["x"]}]},{"op":"cos","arg":[{"op":"var","a…		107	147	31	0
876	2015-01-22 13:52:35	{"op":"add","arg":[{"op":"num","arg":["1"]},{"op":"sub","arg":[{"op":"sin","arg":[{"op":"var","arg":["x"]}]}]}]}		453	7	156	0
877	2015-01-22 13:53:10	{"op":"add","arg":[{"op":"num","arg":["0"]}]}		451	2	161	0
878	2015-01-22 13:53:17	{"op":"add","arg":[{"op":"log","arg":[{"op":"num","arg":["1000"]},{"op":"mul","arg":[{"op":"pow","arg":[{"op":"var","arg":["x"]},{"op":"num","arg":["2"]}]},{"op":"var","arg":["x"]}]}]},{"op":"ln","arg":[{"op":"div","arg":[{"op":"var","arg":["x"]},{"op":"num","arg":["2"]}]}]}]}		516	23	157	0
879	2015-01-22 13:53:20	{"op":"add","arg":[{"op":"num","arg":["0"]}]}		451	2	161	0
880	2015-01-22 13:53:21	{"op":"add","arg":[{"op":"sin","arg":[{"op":"var","arg":["x"]}]}]}		452	5	156	0
881	2015-01-22 13:53:32	{"op":"add","arg":[{"op":"add","arg":[{"op":"var","arg":["x"]},{"op":"mul","arg":[{"op":"var","arg":["x"]},{"op":"num","arg":["2"]}]},{"op":"sin","arg":[{"op":"var","arg":["x"]}]},{"op":"log","arg":[{"op":"var","arg":["x"]},{"op":"num","arg":["2"]}]}]},{"op":"div","arg":[{"op":"num","arg":["1"]},{"op":"var","arg":["x"]}]}]}		176	20	158	0
882	2015-01-22 13:53:50	{"op":"add","arg":[{"op":"sin","arg":[{"op":"var","arg":["x"]}]},{"op":"add","arg":[{"op":"num","arg":["1"]}]}]}		453	7	156	0
883	2015-01-22 13:54:19	{"op":"add","arg":[{"op":"num","arg":["527"]},{"op":"sin","arg":[{"op":"mul","arg":[{"op":"var","arg":["x"]},{"op":"num","arg":["14"]},{"op":"ln","arg":[{"op":"var","arg":["x"]}]}]}]},{"op":"mul","arg":[{"op":"num","arg":["-0.03"]},{"op":"var","arg":["x"]}]}]}		2411	16	156	520
884	2015-01-22 13:54:34	{"op":"add","arg":[{"op":"num","arg":["0"]},{"op":"num","arg":["1"]},{"op":"div","arg":[{"op":"var","arg":["x"]},{"op":"num","arg":["2"]}]},{"op":"ln","arg":[{"op":"var","arg":["x"]}]}]}		370	12	162	0
885	2015-01-22 13:54:56	{"op":"add","arg":[{"op":"num","arg":["10000"]},{"op":"cos","arg":[{"op":"var","arg":["x"]}]},{"op":"neg","arg":[{"op":"var","arg":["x"]}]}]}		111	8	161	0
886	2015-01-22 13:54:59	{"op":"add","arg":[{"op":"neg","arg":[{"op":"pow","arg":[{"op":"num","arg":["20"]},{"op":"var","arg":["x"]}]}]}]}		97	9	157	0
887	2015-01-22 13:55:03	{"op":"add","arg":[{"op":"ln","arg":[{"op":"var","arg":["x"]}]}]}		520	6	156	520
888	2015-01-22 13:55:10	{"op":"add","arg":[{"op":"num","arg":["0"]},{"op":"num","arg":["1"]},{"op":"div","arg":[{"op":"var","arg":["x"]},{"op":"num","arg":["2"]}]},{"op":"ln","arg":[{"op":"var","arg":["x"]}]},{"op":"sin","arg":[{"op":"num","arg":["1"]}]},{"op":"pow","arg":[{"op":"var","arg":["x"]},{"op":"num","arg":["2"]}]},{"op":"log","arg":[{"op":"var","arg":["x"]},{"op":"num","arg":["2"]}]},{"op":"num","arg":["1"]}]}		111	30	162	0
889	2015-01-22 13:55:24	{"op":"add","arg":[{"op":"num","arg":["10000"]},{"op":"neg","arg":[{"op":"var","arg":["x"]}]},{"op":"mul","arg":[{"op":"var","arg":["x"]},{"op":"num","arg":["2"]}]},{"op":"sin","arg":[{"op":"var","arg":["x"]}]},{"op":"pow","arg":[{"op":"var","arg":["x"]},{"op":"num","arg":["2"]}]},{"op":"var","arg":["x"]},{"op":"num","arg":["1"]},{"op":"sin","arg":[{"op":"var","arg":["x"]}]},{"op":"mul","arg":[{"…		102	29	161	0
890	2015-01-22 13:55:35	{"op":"add","arg":[{"op":"ln","arg":[{"op":"var","arg":["x"]}]},{"op":"div","arg":[{"op":"var","arg":["x"]},{"op":"num","arg":["2"]}]},{"op":"num","arg":["500"]}]}		343	11	156	520
891	2015-01-22 13:55:41	{"op":"add","arg":[{"op":"neg","arg":[{"op":"pow","arg":[{"op":"num","arg":["20"]},{"op":"cos","arg":[{"op":"num","arg":["20"]}]}]}]}]}		97	12	157	0
892	2015-01-22 13:56:22	{"op":"add","arg":[{"op":"num","arg":["0"]},{"op":"add","arg":[{"op":"var","arg":["x"]}]},{"op":"cos","arg":[{"op":"var","arg":["x"]}]},{"op":"neg","arg":[{"op":"var","arg":["x"]}]},{"op":"pow","arg":[{"op":"var","arg":["x"]},{"op":"num","arg":["2"]}]},{"op":"log","arg":[{"op":"var","arg":["x"]},{"op":"num","arg":["2"]}]}]}		111	23	163	0
893	2015-01-22 13:56:22	{"op":"add","arg":[{"op":"ln","arg":[{"op":"var","arg":["x"]}]},{"op":"div","arg":[{"op":"var","arg":["x"]},{"op":"num","arg":["2"]}]}]}		370	10	157	0
894	2015-01-22 13:56:32	{"op":"add","arg":[{"op":"num","arg":["0"]},{"op":"add","arg":[{"op":"var","arg":["x"]}]},{"op":"cos","arg":[{"op":"var","arg":["x"]}]},{"op":"neg","arg":[{"op":"var","arg":["x"]}]},{"op":"pow","arg":[{"op":"var","arg":["x"]},{"op":"num","arg":["2"]}]},{"op":"log","arg":[{"op":"var","arg":["x"]},{"op":"num","arg":["2"]}]}]}		111	23	163	0
895	2015-01-22 13:57:05	{"op":"add","arg":[{"op":"sin","arg":[{"op":"var","arg":["x"]}]}]}		452	5	164	0
896	2015-01-22 13:57:06	{"op":"add","arg":[{"op":"num","arg":["0"]},{"op":"add","arg":[{"op":"var","arg":["x"]}]},{"op":"add","arg":[{"op":"var","arg":["x"]}]}]}		199	6	165	0
897	2015-01-22 13:57:33	{"op":"add","arg":[{"op":"sub","arg":[{"op":"mul","arg":[{"op":"sin","arg":[{"op":"log","arg":[{"op":"num","arg":["2"]},{"op":"num","arg":["2"]}]}]},{"op":"num","arg":["2"]}]}]}]}		457	13	157	0
898	2015-01-22 13:58:43	{"op":"add","arg":[{"op":"var","arg":["x"]}]}		274	2	157	0
899	2015-01-22 13:59:09	{"op":"add","arg":[{"op":"var","arg":["x"]},{"op":"var","arg":["x"]},{"op":"var","arg":["x"]}]}		178	4	157	0
900	2015-01-22 13:59:18	{"op":"add","arg":[{"op":"sin","arg":[{"op":"var","arg":["x"]}]},{"op":"mul","arg":[{"op":"div","arg":[{"op":"num","arg":["1"]},{"op":"num","arg":["2"]}]},{"op":"num","arg":["2"]}]},{"op":"add","arg":[{"op":"var","arg":["x"]},{"op":"log","arg":[{"op":"pow","arg":[{"op":"var","arg":["x"]},{"op":"num","arg":["2"]}]},{"op":"pow","arg":[{"op":"var","arg":["x"]},{"op":"num","arg":["2"]}]}]}]}]}		275	31	164	0
901	2015-01-22 13:59:32	{"op":"add","arg":[{"op":"sin","arg":[{"op":"var","arg":["x"]}]},{"op":"mul","arg":[{"op":"div","arg":[{"op":"num","arg":["1"]},{"op":"num","arg":["2"]}]},{"op":"num","arg":["2"]}]},{"op":"add","arg":[{"op":"var","arg":["x"]},{"op":"log","arg":[{"op":"pow","arg":[{"op":"var","arg":["x"]},{"op":"num","arg":["2"]}]},{"op":"pow","arg":[{"op":"var","arg":["x"]},{"op":"num","arg":["2"]}]}]}]}]}		275	31	164	0
902	2015-01-22 13:59:42	{"op":"add","arg":[{"op":"pow","arg":[{"op":"var","arg":["x"]},{"op":"num","arg":["2"]}]}]}		111	8	157	0
903	2015-01-22 13:59:53	{"op":"add","arg":[{"op":"add","arg":[{"op":"var","arg":["x"]},{"op":"log","arg":[{"op":"pow","arg":[{"op":"var","arg":["x"]},{"op":"num","arg":["2"]}]},{"op":"pow","arg":[{"op":"var","arg":["x"]},{"op":"num","arg":["2"]}]}]}]}]}		274	21	164	0
904	2015-01-22 14:00:12	{"op":"add","arg":[{"op":"ln","arg":[{"op":"num","arg":["1"]}]},{"op":"div","arg":[{"op":"num","arg":["1"]},{"op":"var","arg":["x"]}]},{"op":"sub","arg":[{"op":"mul","arg":[{"op":"num","arg":["1"]},{"op":"var","arg":["x"]}]},{"op":"sin","arg":[{"op":"sin","arg":[{"op":"var","arg":["x"]}]}]}]}]}		274	21	158	0
905	2015-01-22 14:00:18	{"op":"add","arg":[{"op":"pow","arg":[{"op":"mul","arg":[{"op":"var","arg":["x"]},{"op":"num","arg":["2"]}]},{"op":"num","arg":["2"]}]}]}		107	10	157	0
906	2015-01-22 14:00:31	{"op":"add","arg":[{"op":"cos","arg":[{"op":"var","arg":["x"]}]},{"op":"cos","arg":[{"op":"var","arg":["x"]}]}]}		452	9	164	0
907	2015-01-22 14:01:34	{"op":"add","arg":[{"op":"ln","arg":[{"op":"var","arg":["x"]}]}]}		520	6	157	0
908	2015-01-22 14:01:52	{"op":"add","arg":[{"op":"cos","arg":[{"op":"var","arg":["x"]}]},{"op":"cos","arg":[{"op":"var","arg":["x"]}]},{"op":"div","arg":[{"op":"num","arg":["5"]},{"op":"num","arg":["2"]}]}]}		453	13	164	0
909	2015-01-22 14:02:00	{"op":"add","arg":[{"op":"ln","arg":[{"op":"var","arg":["x"]}]},{"op":"ln","arg":[{"op":"div","arg":[{"op":"var","arg":["x"]},{"op":"num","arg":["2"]}]}]}]}		617	14	157	0
910	2015-01-22 14:02:35	{"op":"add","arg":[{"op":"cos","arg":[{"op":"var","arg":["x"]}]},{"op":"div","arg":[{"op":"num","arg":["5"]},{"op":"num","arg":["2"]}]},{"op":"var","arg":["x"]},{"op":"var","arg":["x"]},{"op":"var","arg":["x"]},{"op":"var","arg":["x"]}]}		166	13	164	0
911	2015-01-22 14:02:50	{"op":"add","arg":[{"op":"ln","arg":[{"op":"pow","arg":[{"op":"var","arg":["x"]},{"op":"num","arg":["2"]}]}]},{"op":"ln","arg":[{"op":"div","arg":[{"op":"var","arg":["x"]},{"op":"num","arg":["2"]}]}]}]}		730	20	157	0
912	2015-01-22 14:03:15	{"op":"add","arg":[{"op":"num","arg":["530"]},{"op":"sin","arg":[{"op":"mul","arg":[{"op":"var","arg":["x"]},{"op":"num","arg":["15"]}]}]},{"op":"mul","arg":[{"op":"num","arg":["-0.03"]},{"op":"var","arg":["x"]}]}]}		2181	11	166	386
913	2015-01-22 14:03:25	{"op":"add","arg":[{"op":"cos","arg":[{"op":"var","arg":["x"]}]},{"op":"cos","arg":[{"op":"var","arg":["x"]}]},{"op":"cos","arg":[{"op":"var","arg":["x"]}]}]}		452	13	164	0
914	2015-01-22 14:03:33	{"op":"add","arg":[{"op":"num","arg":["527"]},{"op":"sin","arg":[{"op":"mul","arg":[{"op":"var","arg":["x"]},{"op":"num","arg":["14"]},{"op":"ln","arg":[{"op":"var","arg":["x"]}]}]}]},{"op":"mul","arg":[{"op":"num","arg":["-0.03"]},{"op":"var","arg":["x"]}]}]}		2411	16	157	520
915	2015-01-22 14:03:49	{"op":"add","arg":[{"op":"num","arg":["0"]},{"op":"sub","arg":[{"op":"var","arg":["x"]}]},{"op":"sin","arg":[{"op":"var","arg":["x"]}]},{"op":"sin","arg":[{"op":"var","arg":["x"]}]}]}		275	12	167	0
916	2015-01-22 14:03:57	{"op":"add","arg":[{"op":"num","arg":["530"]},{"op":"sin","arg":[{"op":"mul","arg":[{"op":"var","arg":["x"]},{"op":"num","arg":["15"]}]}]},{"op":"mul","arg":[{"op":"num","arg":["-0.03"]},{"op":"var","arg":["x"]}]}]}		2181	11	166	386
917	2015-01-22 14:04:06	{"op":"add","arg":[{"op":"num","arg":["0"]},{"op":"num","arg":["1"]},{"op":"ln","arg":[{"op":"var","arg":["x"]}]}]}		520	8	168	0
918	2015-01-22 14:04:09	{"op":"add","arg":[{"op":"num","arg":["527"]},{"op":"sin","arg":[{"op":"mul","arg":[{"op":"var","arg":["x"]},{"op":"num","arg":["14"]},{"op":"ln","arg":[{"op":"var","arg":["x"]}]}]}]},{"op":"mul","arg":[{"op":"num","arg":["-0.05"]},{"op":"var","arg":["x"]}]}]}		1571	16	157	520
919	2015-01-22 14:04:31	{"op":"add","arg":[{"op":"mul","arg":[{"op":"var","arg":["x"]},{"op":"num","arg":["2"]}]}]}		199	4	164	0
920	2015-01-22 14:04:47	{"op":"add","arg":[{"op":"num","arg":["530"]},{"op":"sin","arg":[{"op":"mul","arg":[{"op":"var","arg":["x"]},{"op":"num","arg":["15"]}]}]},{"op":"mul","arg":[{"op":"num","arg":["-0.03"]},{"op":"var","arg":["x"]},{"op":"log","arg":[{"op":"var","arg":["x"]},{"op":"num","arg":["2"]}]},{"op":"log","arg":[{"op":"var","arg":["x"]},{"op":"num","arg":["2"]}]},{"op":"log","arg":[{"op":"var","arg":["x"]},{…		97	29	166	386
921	2015-01-22 14:04:52	{"op":"add","arg":[{"op":"num","arg":["527"]},{"op":"sin","arg":[{"op":"mul","arg":[{"op":"var","arg":["x"]},{"op":"num","arg":["15"]},{"op":"ln","arg":[{"op":"var","arg":["x"]}]}]}]},{"op":"mul","arg":[{"op":"num","arg":["-0.03"]},{"op":"var","arg":["x"]}]}]}		1811	16	157	520
922	2015-01-22 14:04:56	{"op":"add","arg":[{"op":"mul","arg":[{"op":"var","arg":["x"]},{"op":"num","arg":["200"]}]}]}		106	4	164	0
923	2015-01-22 14:05:06	{"op":"add","arg":[{"op":"num","arg":["0"]},{"op":"num","arg":["1"]},{"op":"ln","arg":[{"op":"var","arg":["x"]}]},{"op":"pow","arg":[{"op":"log","arg":[{"op":"var","arg":["x"]},{"op":"num","arg":["2"]}]},{"op":"num","arg":["1"]}]}]}		688	20	168	0
924	2015-01-22 14:05:16	{"op":"add","arg":[{"op":"mul","arg":[{"op":"var","arg":["x"]},{"op":"num","arg":["0.25"]}]}]}		468	4	164	0
925	2015-01-22 14:05:18	{"op":"add","arg":[{"op":"num","arg":["0"]},{"op":"num","arg":["1"]},{"op":"ln","arg":[{"op":"var","arg":["x"]}]},{"op":"pow","arg":[{"op":"log","arg":[{"op":"var","arg":["x"]},{"op":"num","arg":["2"]}]},{"op":"num","arg":["1"]}]}]}		688	20	168	0
926	2015-01-22 14:05:45	{"op":"add","arg":[{"op":"num","arg":["527"]},{"op":"sin","arg":[{"op":"mul","arg":[{"op":"var","arg":["x"]},{"op":"num","arg":["15.81"]},{"op":"ln","arg":[{"op":"var","arg":["x"]}]}]}]},{"op":"mul","arg":[{"op":"num","arg":["-0.03"]},{"op":"var","arg":["x"]}]}]}		2043	16	157	520
927	2015-01-22 14:05:50	{"op":"add","arg":[{"op":"mul","arg":[{"op":"var","arg":["x"]},{"op":"num","arg":["0.15"]}]},{"op":"var","arg":["x"]}]}		257	5	164	0
928	2015-01-22 14:06:07	{"op":"add","arg":[{"op":"num","arg":["527"]},{"op":"sin","arg":[{"op":"mul","arg":[{"op":"var","arg":["x"]},{"op":"num","arg":["15.81"]},{"op":"ln","arg":[{"op":"var","arg":["x"]}]}]}]},{"op":"mul","arg":[{"op":"num","arg":["-0.03"]},{"op":"var","arg":["x"]}]}]}		2043	16	157	520
929	2015-01-22 14:06:11	{"op":"add","arg":[{"op":"mul","arg":[{"op":"var","arg":["x"]},{"op":"num","arg":["0.1"]}]},{"op":"var","arg":["x"]}]}		262	5	164	0
930	2015-01-22 14:06:32	{"op":"add","arg":[{"op":"mul","arg":[{"op":"var","arg":["x"]},{"op":"num","arg":["0.1"]}]}]}		504	4	164	0
931	2015-01-22 14:07:00	{"op":"add","arg":[{"op":"mul","arg":[{"op":"var","arg":["x"]},{"op":"num","arg":["0.005"]}]}]}		454	4	164	0
932	2015-01-22 14:07:24	{"op":"add","arg":[{"op":"num","arg":["527"]},{"op":"sin","arg":[{"op":"mul","arg":[{"op":"var","arg":["x"]},{"op":"num","arg":["28"]},{"op":"ln","arg":[{"op":"var","arg":["x"]}]},{"op":"var","arg":["x"]}]}]},{"op":"mul","arg":[{"op":"num","arg":["-0.03"]},{"op":"var","arg":["x"]}]}]}		2026	17	157	928
933	2015-01-22 14:07:25	{"op":"add","arg":[{"op":"num","arg":["0"]},{"op":"num","arg":["1"]},{"op":"ln","arg":[{"op":"var","arg":["x"]}]},{"op":"pow","arg":[{"op":"log","arg":[{"op":"var","arg":["x"]},{"op":"num","arg":["2"]}]},{"op":"num","arg":["1"]}]},{"op":"add","arg":[{"op":"neg","arg":[{"op":"var","arg":["x"]}]},{"op":"num","arg":["1"]},{"op":"sub","arg":[{"op":"mul","arg":[{"op":"pow","arg":[{"op":"var","arg":["x…		97	73	168	0
934	2015-01-22 14:07:40	{"op":"add","arg":[{"op":"mul","arg":[{"op":"var","arg":["x"]},{"op":"log","arg":[{"op":"num","arg":["1"]},{"op":"num","arg":["2"]}]}]}]}		129	9	164	0
935	2015-01-22 14:07:54	{"op":"add","arg":[{"op":"num","arg":["527"]},{"op":"sin","arg":[{"op":"mul","arg":[{"op":"var","arg":["x"]},{"op":"num","arg":["14"]},{"op":"ln","arg":[{"op":"var","arg":["x"]}]},{"op":"var","arg":["x"]}]}]},{"op":"mul","arg":[{"op":"num","arg":["-0.03"]},{"op":"var","arg":["x"]}]}]}		2199	17	157	928
936	2015-01-22 14:08:13	{"op":"add","arg":[{"op":"mul","arg":[{"op":"var","arg":["x"]},{"op":"log","arg":[{"op":"num","arg":["0.03"]},{"op":"num","arg":["0.06"]}]}]}]}		356	9	164	0
937	2015-01-22 14:08:36	{"op":"add","arg":[{"op":"mul","arg":[{"op":"var","arg":["x"]},{"op":"log","arg":[{"op":"num","arg":["0.01"]},{"op":"num","arg":["0.02"]}]}]}]}		421	9	164	0
938	2015-01-22 14:08:43	{"op":"add","arg":[{"op":"num","arg":["600"]},{"op":"sin","arg":[{"op":"mul","arg":[{"op":"var","arg":["x"]},{"op":"num","arg":["14"]},{"op":"ln","arg":[{"op":"var","arg":["x"]}]}]}]},{"op":"mul","arg":[{"op":"num","arg":["-0.03"]},{"op":"var","arg":["x"]}]}]}		1189	16	157	928
939	2015-01-22 14:08:56	{"op":"add","arg":[{"op":"mul","arg":[{"op":"var","arg":["x"]},{"op":"log","arg":[{"op":"num","arg":["0.01"]},{"op":"num","arg":["0.02"]}]}]}]}		421	9	164	0
940	2015-01-22 14:09:14	{"op":"add","arg":[{"op":"num","arg":["520"]},{"op":"sin","arg":[{"op":"mul","arg":[{"op":"var","arg":["x"]},{"op":"num","arg":["14"]},{"op":"ln","arg":[{"op":"var","arg":["x"]}]}]}]},{"op":"mul","arg":[{"op":"num","arg":["-0.03"]},{"op":"var","arg":["x"]}]}]}		2281	16	157	928
941	2015-01-22 14:09:18	{"op":"add","arg":[{"op":"mul","arg":[{"op":"var","arg":["x"]},{"op":"log","arg":[{"op":"num","arg":["0.1"]},{"op":"num","arg":["0.02"]}]}]}]}		291	9	164	0
942	2015-01-22 14:09:42	{"op":"add","arg":[{"op":"num","arg":["0"]}]}		451	2	169	0
943	2015-01-22 14:09:43	{"op":"add","arg":[{"op":"num","arg":["20"]},{"op":"num","arg":["100"]},{"op":"ln","arg":[{"op":"var","arg":["x"]}]},{"op":"pow","arg":[{"op":"log","arg":[{"op":"var","arg":["x"]},{"op":"num","arg":["15"]}]},{"op":"num","arg":["40"]}]},{"op":"add","arg":[{"op":"neg","arg":[{"op":"var","arg":["x"]}]},{"op":"num","arg":["100"]},{"op":"sub","arg":[{"op":"mul","arg":[{"op":"pow","arg":[{"op":"var","a…		97	73	168	0
944	2015-01-22 14:10:00	{"op":"add","arg":[{"op":"num","arg":["0"]}]}		451	2	169	0
945	2015-01-22 14:10:05	{"op":"add","arg":[{"op":"num","arg":["527"]},{"op":"sin","arg":[{"op":"mul","arg":[{"op":"var","arg":["x"]},{"op":"num","arg":["14"]},{"op":"ln","arg":[{"op":"var","arg":["x"]}]}]}]},{"op":"mul","arg":[{"op":"num","arg":["-0.03"]},{"op":"var","arg":["x"]}]}]}		2411	16	164	520
946	2015-01-22 14:10:15	{"op":"add","arg":[{"op":"num","arg":["527"]},{"op":"sin","arg":[{"op":"mul","arg":[{"op":"var","arg":["x"]},{"op":"num","arg":["14"]},{"op":"ln","arg":[{"op":"var","arg":["x"]}]}]}]},{"op":"mul","arg":[{"op":"num","arg":["-0.03"]},{"op":"var","arg":["x"]}]},{"op":"mul","arg":[{"op":"num","arg":["-0.03"]},{"op":"var","arg":["x"]}]}]}		1368	19	157	928
947	2015-01-22 14:10:25	{"op":"add","arg":[{"op":"num","arg":["100"]}]}		505	2	168	0
948	2015-01-22 14:10:39	{"op":"add","arg":[{"op":"num","arg":["527"]},{"op":"sin","arg":[{"op":"mul","arg":[{"op":"var","arg":["x"]},{"op":"num","arg":["14"]},{"op":"ln","arg":[{"op":"var","arg":["x"]}]}]}]}]}		1336	13	164	520
949	2015-01-22 14:11:06	{"op":"add","arg":[{"op":"num","arg":["0"]},{"op":"add","arg":[{"op":"var","arg":["x"]}]},{"op":"sub","arg":[{"op":"var","arg":["x"]}]},{"op":"mul","arg":[{"op":"var","arg":["x"]},{"op":"num","arg":["2"]}]},{"op":"sin","arg":[{"op":"var","arg":["x"]}]},{"op":"sub","arg":[{"op":"var","arg":["x"]}]},{"op":"sub","arg":[{"op":"var","arg":["x"]}]},{"op":"sub","arg":[{"op":"var","arg":["x"]}]},{"op":"s…		107	106	169	0
950	2015-01-22 14:11:09	{"op":"add","arg":[{"op":"num","arg":["0.002"]},{"op":"sin","arg":[{"op":"mul","arg":[{"op":"var","arg":["x"]},{"op":"num","arg":["14"]},{"op":"ln","arg":[{"op":"var","arg":["x"]}]}]}]}]}		453	13	164	520
951	2015-01-22 14:11:09	{"op":"add","arg":[{"op":"num","arg":["100"]},{"op":"num","arg":["100"]},{"op":"num","arg":["100"]},{"op":"num","arg":["100"]},{"op":"num","arg":["100"]}]}		1377	6	168	0
952	2015-01-22 14:11:21	{"op":"add","arg":[{"op":"num","arg":["0"]}]}		451	2	170	0
953	2015-01-22 14:11:29	{"op":"add","arg":[{"op":"num","arg":["0"]}]}		451	2	171	0
954	2015-01-22 14:12:02	{"op":"add","arg":[{"op":"num","arg":["0"]},{"op":"neg","arg":[{"op":"var","arg":["x"]}]},{"op":"pow","arg":[{"op":"var","arg":["x"]},{"op":"num","arg":["2"]}]},{"op":"log","arg":[{"op":"var","arg":["x"]},{"op":"num","arg":["2"]}]}]}		111	17	171	0
955	2015-01-22 14:12:14	{"op":"add","arg":[{"op":"num","arg":["1000"]},{"op":"sin","arg":[{"op":"mul","arg":[{"op":"var","arg":["x"]},{"op":"num","arg":["14"]},{"op":"ln","arg":[{"op":"var","arg":["x"]}]}]}]}]}		441	13	164	520
956	2015-01-22 14:12:14	{"op":"add","arg":[{"op":"num","arg":["100"]},{"op":"num","arg":["100"]},{"op":"num","arg":["100"]},{"op":"num","arg":["100"]},{"op":"num","arg":["100"]},{"op":"ln","arg":[{"op":"num","arg":["100"]}]},{"op":"log","arg":[{"op":"num","arg":["100"]},{"op":"num","arg":["100"]}]}]}		906	17	168	0
957	2015-01-22 14:12:22	{"op":"add","arg":[{"op":"num","arg":["200"]},{"op":"div","arg":[{"op":"num","arg":["1"]},{"op":"var","arg":["x"]}]}]}		586	6	170	0
958	2015-01-22 14:12:40	{"op":"add","arg":[{"op":"num","arg":["100"]},{"op":"num","arg":["100"]},{"op":"num","arg":["100"]},{"op":"num","arg":["100"]},{"op":"num","arg":["100"]},{"op":"ln","arg":[{"op":"num","arg":["100"]}]},{"op":"log","arg":[{"op":"num","arg":["100"]},{"op":"num","arg":["100"]}]},{"op":"div","arg":[{"op":"var","arg":["x"]},{"op":"num","arg":["2"]}]},{"op":"div","arg":[{"op":"var","arg":["x"]},{"op":"n…		189	33	168	0
959	2015-01-22 14:12:48	{"op":"add","arg":[{"op":"num","arg":["526"]},{"op":"sin","arg":[{"op":"mul","arg":[{"op":"var","arg":["x"]},{"op":"num","arg":["14"]},{"op":"ln","arg":[{"op":"var","arg":["x"]}]}]}]},{"op":"mul","arg":[{"op":"num","arg":["-0.02"]},{"op":"var","arg":["x"]}]}]}		1869	16	164	520
960	2015-01-22 14:13:03	{"op":"add","arg":[{"op":"num","arg":["5"]},{"op":"div","arg":[{"op":"num","arg":["5"]},{"op":"var","arg":["x"]}]}]}		453	6	170	0
961	2015-01-22 14:13:07	{"op":"add","arg":[{"op":"num","arg":["-0.0066"]},{"op":"sin","arg":[{"op":"var","arg":["x"]}]}]}		452	6	169	0
962	2015-01-22 14:13:11	{"op":"add","arg":[{"op":"num","arg":["527"]},{"op":"sin","arg":[{"op":"mul","arg":[{"op":"var","arg":["x"]},{"op":"num","arg":["14"]},{"op":"ln","arg":[{"op":"var","arg":["x"]}]}]}]},{"op":"mul","arg":[{"op":"num","arg":["-0.02"]},{"op":"var","arg":["x"]}]}]}		1860	16	164	520
963	2015-01-22 14:13:16	{"op":"add","arg":[{"op":"num","arg":["0"]},{"op":"pow","arg":[{"op":"var","arg":["x"]},{"op":"num","arg":["2"]}]},{"op":"neg","arg":[{"op":"var","arg":["x"]}]},{"op":"var","arg":["x"]},{"op":"num","arg":["1"]},{"op":"div","arg":[{"op":"var","arg":["x"]},{"op":"num","arg":["2"]}]},{"op":"ln","arg":[{"op":"var","arg":["x"]}]},{"op":"mul","arg":[{"op":"var","arg":["x"]},{"op":"num","arg":["2"]}]},{…		111	33	172	0
964	2015-01-22 14:13:28	{"op":"add","arg":[{"op":"num","arg":["100"]},{"op":"num","arg":["100"]},{"op":"num","arg":["100"]},{"op":"num","arg":["100"]},{"op":"num","arg":["100"]},{"op":"ln","arg":[{"op":"num","arg":["100"]}]},{"op":"log","arg":[{"op":"num","arg":["100"]},{"op":"num","arg":["100"]}]},{"op":"div","arg":[{"op":"var","arg":["x"]},{"op":"num","arg":["200"]}]},{"op":"div","arg":[{"op":"var","arg":["x"]},{"op":…		816	33	168	0
965	2015-01-22 14:13:36	{"op":"add","arg":[{"op":"num","arg":["527"]},{"op":"sin","arg":[{"op":"mul","arg":[{"op":"var","arg":["x"]},{"op":"num","arg":["14"]},{"op":"ln","arg":[{"op":"var","arg":["x"]}]}]}]},{"op":"mul","arg":[{"op":"num","arg":["-0.03"]},{"op":"var","arg":["x"]}]}]}		2411	16	164	520
966	2015-01-22 14:13:39	{"op":"add","arg":[{"op":"num","arg":["100"]},{"op":"num","arg":["100"]},{"op":"num","arg":["100"]},{"op":"num","arg":["100"]},{"op":"num","arg":["100"]},{"op":"ln","arg":[{"op":"num","arg":["100"]}]},{"op":"log","arg":[{"op":"num","arg":["100"]},{"op":"num","arg":["100"]}]},{"op":"div","arg":[{"op":"var","arg":["x"]},{"op":"num","arg":["200"]}]},{"op":"div","arg":[{"op":"var","arg":["x"]},{"op":…		816	33	168	0
967	2015-01-22 14:13:48	{"op":"add","arg":[{"op":"num","arg":["1421"]},{"op":"sin","arg":[{"op":"var","arg":["x"]}]}]}		327	6	169	0
968	2015-01-22 14:14:03	{"op":"add","arg":[{"op":"num","arg":["527"]},{"op":"sin","arg":[{"op":"mul","arg":[{"op":"var","arg":["x"]},{"op":"num","arg":["14"]},{"op":"ln","arg":[{"op":"var","arg":["x"]}]}]}]},{"op":"mul","arg":[{"op":"num","arg":["-0.04"]},{"op":"var","arg":["x"]}]}]}		1905	16	164	520
969	2015-01-22 14:14:10	{"op":"add","arg":[{"op":"num","arg":["100"]},{"op":"num","arg":["100"]},{"op":"num","arg":["100"]},{"op":"num","arg":["100"]},{"op":"num","arg":["100"]},{"op":"ln","arg":[{"op":"num","arg":["100"]}]},{"op":"log","arg":[{"op":"num","arg":["100"]},{"op":"num","arg":["100"]}]},{"op":"div","arg":[{"op":"var","arg":["x"]},{"op":"num","arg":["200"]}]},{"op":"div","arg":[{"op":"var","arg":["x"]},{"op":…		816	33	168	0
970	2015-01-22 14:14:16	{"op":"add","arg":[{"op":"num","arg":["2.5"]},{"op":"div","arg":[{"op":"num","arg":["5"]},{"op":"var","arg":["x"]}]},{"op":"pow","arg":[{"op":"log","arg":[{"op":"var","arg":["x"]},{"op":"num","arg":["2.67"]}]},{"op":"num","arg":["2.76"]}]}]}		102	18	170	0
971	2015-01-22 14:14:33	{"op":"add","arg":[{"op":"num","arg":["1421"]},{"op":"sin","arg":[{"op":"var","arg":["x"]}]},{"op":"mul","arg":[{"op":"pow","arg":[{"op":"var","arg":["x"]},{"op":"num","arg":["2"]}]},{"op":"ln","arg":[{"op":"var","arg":["x"]}]}]},{"op":"mul","arg":[{"op":"log","arg":[{"op":"var","arg":["x"]},{"op":"num","arg":["2"]}]},{"op":"num","arg":["2"]}]}]}		104	27	169	0
972	2015-01-22 14:14:46	{"op":"add","arg":[{"op":"num","arg":["527"]},{"op":"sin","arg":[{"op":"mul","arg":[{"op":"var","arg":["x"]},{"op":"num","arg":["14"]},{"op":"ln","arg":[{"op":"var","arg":["x"]}]}]}]},{"op":"mul","arg":[{"op":"num","arg":["-0.03"]},{"op":"var","arg":["x"]}]}]}		2411	16	168	520
973	2015-01-22 14:14:47	{"op":"add","arg":[{"op":"var","arg":["x"]},{"op":"num","arg":["1"]}]}		274	3	172	0
974	2015-01-22 14:14:48	{"op":"add","arg":[{"op":"num","arg":["2.5"]},{"op":"div","arg":[{"op":"num","arg":["5"]},{"op":"var","arg":["x"]}]},{"op":"pow","arg":[{"op":"log","arg":[{"op":"var","arg":["x"]},{"op":"num","arg":["2.87"]}]},{"op":"num","arg":["2"]}]}]}		110	18	170	0
975	2015-01-22 14:14:49	{"op":"add","arg":[{"op":"num","arg":["600"]},{"op":"sin","arg":[{"op":"mul","arg":[{"op":"var","arg":["x"]},{"op":"num","arg":["14"]},{"op":"ln","arg":[{"op":"var","arg":["x"]}]}]}]},{"op":"mul","arg":[{"op":"num","arg":["-0.06"]},{"op":"var","arg":["x"]}]}]}		1342	16	164	945
976	2015-01-22 14:15:33	{"op":"add","arg":[{"op":"num","arg":["243"]},{"op":"div","arg":[{"op":"num","arg":["5"]},{"op":"var","arg":["x"]}]}]}		635	6	170	0
977	2015-01-22 14:15:35	{"op":"add","arg":[{"op":"num","arg":["0"]}]}		451	2	169	0
978	2015-01-22 14:15:46	{"op":"add","arg":[{"op":"pow","arg":[{"op":"var","arg":["x"]},{"op":"num","arg":["2"]}]}]}		111	8	172	0
979	2015-01-22 14:15:57	{"op":"add","arg":[{"op":"num","arg":["0"]},{"op":"sin","arg":[{"op":"var","arg":["x"]}]},{"op":"pow","arg":[{"op":"sub","arg":[{"op":"mul","arg":[{"op":"var","arg":["x"]},{"op":"num","arg":["2"]}]}]},{"op":"num","arg":["2"]}]},{"op":"num","arg":["1"]}]}		107	17	104	0
980	2015-01-22 14:15:57	{"op":"add","arg":[{"op":"num","arg":["243"]},{"op":"div","arg":[{"op":"num","arg":["456"]},{"op":"var","arg":["x"]}]}]}		643	6	170	0
981	2015-01-22 14:15:58	{"op":"add","arg":[{"op":"num","arg":["0"]}]}		451	2	164	0
982	2015-01-22 14:16:05	{"op":"add","arg":[{"op":"num","arg":["527"]},{"op":"sin","arg":[{"op":"mul","arg":[{"op":"var","arg":["x"]},{"op":"num","arg":["14"]},{"op":"ln","arg":[{"op":"var","arg":["x"]}]}]}]},{"op":"mul","arg":[{"op":"num","arg":["-0.03"]},{"op":"var","arg":["x"]}]}]}		2411	16	169	520
983	2015-01-22 14:16:34	{"op":"add","arg":[{"op":"var","arg":["x"]}]}		274	2	104	0
984	2015-01-22 14:16:36	{"op":"add","arg":[{"op":"num","arg":["0"]},{"op":"cos","arg":[{"op":"var","arg":["x"]}]},{"op":"mul","arg":[{"op":"var","arg":["x"]},{"op":"num","arg":["2"]}]}]}		199	9	173	0
985	2015-01-22 14:16:38	{"op":"add","arg":[{"op":"add","arg":[{"op":"var","arg":["x"]}]},{"op":"mul","arg":[{"op":"var","arg":["x"]},{"op":"num","arg":["2"]}]},{"op":"num","arg":["1"]},{"op":"num","arg":["1"]},{"op":"num","arg":["1"]},{"op":"num","arg":["1"]}]}		178	10	172	0
986	2015-01-22 14:16:49	{"op":"add","arg":[{"op":"num","arg":["243"]},{"op":"div","arg":[{"op":"num","arg":["456"]},{"op":"var","arg":["x"]}]},{"op":"neg","arg":[{"op":"sub","arg":[{"op":"var","arg":["x"]}]}]}]}		245	9	170	0
987	2015-01-22 14:17:03	{"op":"add","arg":[{"op":"num","arg":["0.0002"]},{"op":"add","arg":[{"op":"var","arg":["x"]}]},{"op":"sub","arg":[{"op":"var","arg":["x"]}]},{"op":"mul","arg":[{"op":"var","arg":["x"]},{"op":"num","arg":["2"]}]},{"op":"sin","arg":[{"op":"var","arg":["x"]}]}]}		166	13	174	0
988	2015-01-22 14:17:48	{"op":"add","arg":[{"op":"num","arg":["0"]},{"op":"cos","arg":[{"op":"var","arg":["x"]}]},{"op":"mul","arg":[{"op":"var","arg":["x"]},{"op":"num","arg":["2"]}]},{"op":"sub","arg":[{"op":"var","arg":["x"]}]},{"op":"sin","arg":[{"op":"pow","arg":[{"op":"var","arg":["x"]},{"op":"num","arg":["2"]}]}]}]}		179	21	173	0
989	2015-01-22 14:17:50	{"op":"add","arg":[{"op":"num","arg":["243"]},{"op":"mul","arg":[{"op":"div","arg":[{"op":"num","arg":["456"]},{"op":"var","arg":["x"]}]},{"op":"ln","arg":[{"op":"num","arg":["56"]}]}]},{"op":"neg","arg":[{"op":"sub","arg":[{"op":"var","arg":["x"]}]}]}]}		230	15	170	0
990	2015-01-22 14:17:50	{"op":"add","arg":[{"op":"add","arg":[{"op":"var","arg":["x"]}]},{"op":"mul","arg":[{"op":"var","arg":["x"]},{"op":"num","arg":["2"]}]},{"op":"num","arg":["1"]},{"op":"num","arg":["1"]},{"op":"num","arg":["100"]},{"op":"sub","arg":[{"op":"var","arg":["x"]}]},{"op":"sub","arg":[{"op":"var","arg":["x"]}]},{"op":"sub","arg":[{"op":"var","arg":["x"]}]}]}		151	15	172	0
991	2015-01-22 14:18:14	{"op":"add","arg":[{"op":"num","arg":["45"]},{"op":"mul","arg":[{"op":"div","arg":[{"op":"num","arg":["456"]},{"op":"var","arg":["x"]}]},{"op":"ln","arg":[{"op":"num","arg":["56"]}]}]},{"op":"neg","arg":[{"op":"sub","arg":[{"op":"var","arg":["x"]}]}]}]}		223	15	170	0
992	2015-01-22 14:19:02	{"op":"add","arg":[{"op":"num","arg":["45"]},{"op":"neg","arg":[{"op":"sub","arg":[{"op":"var","arg":["x"]},{"op":"div","arg":[{"op":"cos","arg":[{"op":"var","arg":["x"]}]},{"op":"num","arg":["2"]}]}]}]}]}		231	12	170	0
993	2015-01-22 14:19:22	{"op":"add","arg":[{"op":"num","arg":["45"]},{"op":"neg","arg":[{"op":"sub","arg":[{"op":"div","arg":[{"op":"cos","arg":[{"op":"var","arg":["x"]}]},{"op":"num","arg":["2"]}]}]}]}]}		473	11	170	0
994	2015-01-22 14:19:34	{"op":"add","arg":[{"op":"num","arg":["0"]},{"op":"sub","arg":[{"op":"mul","arg":[{"op":"sin","arg":[{"op":"cos","arg":[{"op":"neg","arg":[{"op":"var","arg":["x"]}]}]}]},{"op":"num","arg":["2"]}]}]}]}		451	13	175	0
995	2015-01-22 14:20:03	{"op":"add","arg":[{"op":"num","arg":["45"]},{"op":"neg","arg":[{"op":"sub","arg":[{"op":"div","arg":[{"op":"cos","arg":[{"op":"var","arg":["x"]}]},{"op":"num","arg":["2"]}]},{"op":"neg","arg":[{"op":"num","arg":["56.5"]}]}]}]}]}		446	13	170	0
996	2015-01-22 14:20:17	{"op":"add","arg":[{"op":"num","arg":["0"]}]}		451	2	176	0
997	2015-01-22 14:20:47	{"op":"add","arg":[{"op":"num","arg":["45"]},{"op":"neg","arg":[{"op":"sub","arg":[{"op":"div","arg":[{"op":"cos","arg":[{"op":"var","arg":["x"]}]},{"op":"num","arg":["2"]}]}]}]},{"op":"ln","arg":[{"op":"div","arg":[{"op":"var","arg":["x"]},{"op":"num","arg":["2"]}]}]}]}		543	19	170	0
998	2015-01-22 14:21:12	{"op":"add","arg":[{"op":"neg","arg":[{"op":"sub","arg":[{"op":"div","arg":[{"op":"cos","arg":[{"op":"var","arg":["x"]}]},{"op":"num","arg":["2"]}]}]}]},{"op":"ln","arg":[{"op":"div","arg":[{"op":"var","arg":["x"]},{"op":"num","arg":["2"]}]}]}]}		510	18	170	0
999	2015-01-22 14:22:15	{"op":"add","arg":[{"op":"neg","arg":[{"op":"sub","arg":[{"op":"div","arg":[{"op":"cos","arg":[{"op":"var","arg":["x"]}]},{"op":"num","arg":["2"]}]}]}]},{"op":"ln","arg":[{"op":"div","arg":[{"op":"var","arg":["x"]},{"op":"num","arg":["2"]}]}]},{"op":"cos","arg":[{"op":"num","arg":["56"]}]}]}		522	22	170	0
1000	2015-01-22 14:23:20	{"op":"add","arg":[{"op":"num","arg":["530"]},{"op":"sin","arg":[{"op":"mul","arg":[{"op":"var","arg":["x"]},{"op":"num","arg":["15"]}]}]},{"op":"mul","arg":[{"op":"num","arg":["-0.03"]},{"op":"var","arg":["x"]}]}]}		2181	11	166	386
1001	2015-01-22 14:23:54	{"op":"add","arg":[{"op":"neg","arg":[{"op":"sub","arg":[{"op":"div","arg":[{"op":"cos","arg":[{"op":"var","arg":["x"]}]},{"op":"num","arg":["2"]}]},{"op":"var","arg":["x"]}]}]},{"op":"ln","arg":[{"op":"div","arg":[{"op":"var","arg":["x"]},{"op":"num","arg":["2"]}]}]},{"op":"cos","arg":[{"op":"num","arg":["56"]}]}]}		271	23	170	0
1002	2015-01-22 14:23:57	{"op":"add","arg":[{"op":"num","arg":["530"]},{"op":"sin","arg":[{"op":"mul","arg":[{"op":"var","arg":["x"]},{"op":"num","arg":["16"]}]}]},{"op":"mul","arg":[{"op":"num","arg":["-0.03"]},{"op":"var","arg":["x"]}]}]}		2014	11	166	386
1003	2015-01-22 14:24:01	{"op":"add","arg":[{"op":"num","arg":["0"]},{"op":"mul","arg":[{"op":"var","arg":["x"]},{"op":"num","arg":["2"]}]}]}		199	5	177	0
1004	2015-01-22 14:24:18	{"op":"add","arg":[{"op":"num","arg":["0"]}]}		451	2	178	0
1005	2015-01-22 14:24:33	{"op":"add","arg":[{"op":"num","arg":["530"]},{"op":"sin","arg":[{"op":"mul","arg":[{"op":"var","arg":["x"]},{"op":"num","arg":["15"]}]}]},{"op":"mul","arg":[{"op":"num","arg":["-0.03"]},{"op":"var","arg":["x"]}]}]}		2181	11	179	386
1006	2015-01-22 14:24:34	{"op":"add","arg":[{"op":"num","arg":["0"]}]}		451	2	178	0
1007	2015-01-22 14:25:02	{"op":"add","arg":[{"op":"num","arg":["0"]},{"op":"mul","arg":[{"op":"var","arg":["x"]},{"op":"num","arg":["2"]}]}]}		199	5	177	0
1008	2015-01-22 14:25:06	{"op":"add","arg":[{"op":"num","arg":["530"]},{"op":"sin","arg":[{"op":"mul","arg":[{"op":"var","arg":["x"]},{"op":"num","arg":["15"]}]}]},{"op":"mul","arg":[{"op":"num","arg":["-0.03"]},{"op":"var","arg":["x"]}]}]}		2181	11	179	386
1009	2015-01-22 14:25:14	{"op":"add","arg":[{"op":"neg","arg":[{"op":"sub","arg":[{"op":"div","arg":[{"op":"cos","arg":[{"op":"mul","arg":[{"op":"var","arg":["x"]},{"op":"log","arg":[{"op":"div","arg":[{"op":"var","arg":["x"]},{"op":"num","arg":["2"]}]},{"op":"num","arg":["2"]}]}]}]},{"op":"num","arg":["567"]}]}]}]},{"op":"ln","arg":[{"op":"div","arg":[{"op":"var","arg":["x"]},{"op":"num","arg":["2"]}]}]},{"op":"cos","ar…		522	32	170	0
1010	2015-01-22 14:25:29	{"op":"add","arg":[{"op":"num","arg":["0"]},{"op":"mul","arg":[{"op":"var","arg":["x"]},{"op":"num","arg":["2"]}]}]}		199	5	177	0
1011	2015-01-22 14:25:49	{"op":"add","arg":[{"op":"add","arg":[{"op":"mul","arg":[{"op":"var","arg":["x"]},{"op":"num","arg":["2"]}]},{"op":"pow","arg":[{"op":"var","arg":["x"]},{"op":"num","arg":["2"]}]},{"op":"log","arg":[{"op":"var","arg":["x"]},{"op":"num","arg":["2"]}]}]},{"op":"sin","arg":[{"op":"mul","arg":[{"op":"var","arg":["x"]},{"op":"num","arg":["2"]}]}]},{"op":"log","arg":[{"op":"cos","arg":[{"op":"var","arg…		107	33	180	0
1012	2015-01-22 14:25:50	{"op":"add","arg":[{"op":"num","arg":["0"]}]}		451	2	40	0
1013	2015-01-22 14:26:02	{"op":"add","arg":[{"op":"num","arg":["0"]}]}		451	2	40	0
1014	2015-01-22 14:26:39	{"op":"add","arg":[{"op":"num","arg":["0"]},{"op":"sub","arg":[{"op":"var","arg":["x"]}]},{"op":"sub","arg":[{"op":"var","arg":["x"]}]},{"op":"sub","arg":[{"op":"var","arg":["x"]}]},{"op":"sub","arg":[{"op":"var","arg":["x"]}]},{"op":"mul","arg":[{"op":"var","arg":["x"]},{"op":"num","arg":["2"]}]},{"op":"sin","arg":[{"op":"var","arg":["x"]}]},{"op":"sin","arg":[{"op":"var","arg":["x"]}]},{"op":"s…		151	53	40	0
1015	2015-01-22 14:27:05	{"op":"add","arg":[{"op":"num","arg":["0"]},{"op":"sub","arg":[{"op":"var","arg":["x"]}]},{"op":"sub","arg":[{"op":"var","arg":["x"]}]},{"op":"sub","arg":[{"op":"var","arg":["x"]}]},{"op":"sub","arg":[{"op":"var","arg":["x"]}]},{"op":"mul","arg":[{"op":"var","arg":["x"]},{"op":"num","arg":["2"]}]},{"op":"sin","arg":[{"op":"var","arg":["x"]}]},{"op":"sin","arg":[{"op":"var","arg":["x"]}]},{"op":"s…		151	53	40	0
1016	2015-01-22 14:27:21	{"op":"add","arg":[{"op":"num","arg":["0"]}]}		451	2	40	0
1017	2015-01-22 14:27:40	{"op":"add","arg":[{"op":"add","arg":[{"op":"sub","arg":[{"op":"div","arg":[{"op":"var","arg":["x"]},{"op":"num","arg":["2"]}]}]},{"op":"sub","arg":[{"op":"var","arg":["x"]}]}]},{"op":"add","arg":[{"op":"sub","arg":[{"op":"mul","arg":[{"op":"var","arg":["x"]},{"op":"num","arg":["2"]}]}]},{"op":"sub","arg":[{"op":"sin","arg":[{"op":"var","arg":["x"]}]}]}]}]}		172	19	170	0
1018	2015-01-22 14:28:10	{"op":"add","arg":[{"op":"num","arg":["0"]}]}		451	2	181	0
1019	2015-01-22 14:28:18	{"op":"add","arg":[{"op":"add","arg":[{"op":"sub","arg":[{"op":"div","arg":[{"op":"var","arg":["x"]},{"op":"num","arg":["456"]}]}]},{"op":"sub","arg":[{"op":"var","arg":["x"]}]}]},{"op":"add","arg":[{"op":"sub","arg":[{"op":"mul","arg":[{"op":"var","arg":["x"]},{"op":"num","arg":["2"]}]}]},{"op":"sub","arg":[{"op":"var","arg":["x"]}]}]}]}		166	16	170	0
1020	2015-01-22 14:28:24	{"op":"add","arg":[{"op":"num","arg":["0"]},{"op":"neg","arg":[{"op":"var","arg":["x"]}]},{"op":"mul","arg":[{"op":"var","arg":["x"]},{"op":"num","arg":["2"]}]},{"op":"div","arg":[{"op":"var","arg":["x"]},{"op":"num","arg":["2"]}]},{"op":"num","arg":["1"]},{"op":"var","arg":["x"]},{"op":"log","arg":[{"op":"var","arg":["x"]},{"op":"num","arg":["2"]}]},{"op":"num","arg":["1"]}]}		184	20	40	0
1021	2015-01-22 14:28:25	{"op":"add","arg":[{"op":"num","arg":["0"]}]}		451	2	181	0
1022	2015-01-22 14:28:47	{"op":"add","arg":[{"op":"num","arg":["0"]},{"op":"num","arg":["1"]},{"op":"num","arg":["1"]}]}		452	4	40	0
1023	2015-01-22 14:28:48	{"op":"add","arg":[{"op":"add","arg":[{"op":"sub","arg":[{"op":"div","arg":[{"op":"var","arg":["x"]},{"op":"num","arg":["456"]}]}]},{"op":"sub","arg":[{"op":"var","arg":["x"]}]}]}]}		274	9	170	0
1024	2015-01-22 14:29:38	{"op":"add","arg":[{"op":"num","arg":["0"]},{"op":"mul","arg":[{"op":"var","arg":["x"]},{"op":"num","arg":["2"]}]},{"op":"add","arg":[{"op":"var","arg":["x"]}]},{"op":"log","arg":[{"op":"var","arg":["x"]},{"op":"num","arg":["2"]}]},{"op":"pow","arg":[{"op":"var","arg":["x"]},{"op":"num","arg":["2"]}]},{"op":"neg","arg":[{"op":"var","arg":["x"]}]},{"op":"cos","arg":[{"op":"var","arg":["x"]}]}]}		111	26	181	0
1025	2015-01-22 14:29:40	{"op":"add","arg":[{"op":"add","arg":[{"op":"sub","arg":[{"op":"div","arg":[{"op":"var","arg":["x"]},{"op":"num","arg":["456"]}]}]},{"op":"neg","arg":[{"op":"pow","arg":[{"op":"num","arg":["234"]},{"op":"num","arg":["2"]}]}]}]}]}		97	15	170	0
1026	2015-01-22 14:29:53	{"op":"add","arg":[{"op":"num","arg":["0"]},{"op":"mul","arg":[{"op":"var","arg":["x"]},{"op":"num","arg":["2"]}]},{"op":"add","arg":[{"op":"var","arg":["x"]}]},{"op":"log","arg":[{"op":"var","arg":["x"]},{"op":"num","arg":["2"]}]},{"op":"pow","arg":[{"op":"var","arg":["x"]},{"op":"num","arg":["2"]}]},{"op":"neg","arg":[{"op":"var","arg":["x"]}]},{"op":"cos","arg":[{"op":"var","arg":["x"]}]}]}		111	26	181	0
1027	2015-01-22 14:30:23	{"op":"add","arg":[{"op":"num","arg":["0"]},{"op":"add","arg":[{"op":"var","arg":["x"]}]}]}		274	4	182	0
1028	2015-01-22 14:30:25	{"op":"add","arg":[{"op":"num","arg":["0"]}]}		451	2	183	0
1029	2015-01-22 14:30:51	{"op":"add","arg":[{"op":"num","arg":["0"]}]}		451	2	183	0
1030	2015-01-22 14:31:29	{"op":"add","arg":[{"op":"num","arg":["0"]}]}		451	2	183	0
1031	2015-01-22 14:31:41	{"op":"add","arg":[{"op":"num","arg":["0"]}]}		451	2	183	0
1032	2015-01-22 14:31:51	{"op":"add","arg":[{"op":"num","arg":["0"]}]}		451	2	183	0
1033	2015-01-22 14:32:02	{"op":"add","arg":[{"op":"num","arg":["0"]}]}		451	2	183	0
1034	2015-01-22 14:32:12	{"op":"add","arg":[{"op":"num","arg":["0"]}]}		451	2	183	0
1035	2015-01-22 14:32:13	{"op":"add","arg":[{"op":"var","arg":["x"]}]}		274	2	181	0
1036	2015-01-22 14:32:18	{"op":"add","arg":[{"op":"num","arg":["0"]}]}		451	2	184	0
1037	2015-01-22 14:32:22	{"op":"add","arg":[{"op":"num","arg":["0"]}]}		451	2	183	0
1038	2015-01-22 14:32:32	{"op":"add","arg":[{"op":"num","arg":["0"]}]}		451	2	183	0
1039	2015-01-22 14:32:57	{"op":"add","arg":[{"op":"num","arg":["527"]},{"op":"sin","arg":[{"op":"mul","arg":[{"op":"var","arg":["x"]},{"op":"num","arg":["14"]},{"op":"ln","arg":[{"op":"var","arg":["x"]}]}]}]},{"op":"mul","arg":[{"op":"num","arg":["-0.03"]},{"op":"var","arg":["x"]}]},{"op":"sin","arg":[{"op":"sub","arg":[{"op":"var","arg":["x"]}]}]}]}		2205	21	92	797
1040	2015-01-22 14:33:04	{"op":"add","arg":[{"op":"sin","arg":[{"op":"var","arg":["x"]}]}]}		452	5	181	0
1041	2015-01-22 14:33:17	{"op":"add","arg":[{"op":"sin","arg":[{"op":"var","arg":["x"]}]}]}		452	5	181	0
1042	2015-01-22 14:33:41	{"op":"add","arg":[{"op":"num","arg":["527"]},{"op":"sin","arg":[{"op":"mul","arg":[{"op":"var","arg":["x"]},{"op":"num","arg":["15"]},{"op":"ln","arg":[{"op":"var","arg":["x"]}]}]}]},{"op":"mul","arg":[{"op":"num","arg":["-0.03"]},{"op":"var","arg":["x"]}]},{"op":"sin","arg":[{"op":"sub","arg":[{"op":"var","arg":["x"]}]}]}]}		1915	21	92	797
1043	2015-01-22 14:33:52	{"op":"add","arg":[{"op":"num","arg":["0"]},{"op":"num","arg":["1"]},{"op":"div","arg":[{"op":"var","arg":["x"]},{"op":"num","arg":["2"]}]},{"op":"ln","arg":[{"op":"var","arg":["x"]}]},{"op":"var","arg":["x"]},{"op":"neg","arg":[{"op":"var","arg":["x"]}]},{"op":"neg","arg":[{"op":"var","arg":["x"]}]},{"op":"cos","arg":[{"op":"var","arg":["x"]}]}]}		304	21	183	0
1044	2015-01-22 14:34:31	{"op":"add","arg":[{"op":"num","arg":["0"]},{"op":"num","arg":["1"]},{"op":"div","arg":[{"op":"var","arg":["x"]},{"op":"num","arg":["2"]}]},{"op":"ln","arg":[{"op":"var","arg":["x"]}]},{"op":"var","arg":["x"]},{"op":"neg","arg":[{"op":"var","arg":["x"]}]},{"op":"neg","arg":[{"op":"var","arg":["x"]}]},{"op":"cos","arg":[{"op":"var","arg":["x"]}]},{"op":"mul","arg":[{"op":"var","arg":["x"]},{"op":"…		171	28	183	0
1045	2015-01-22 14:35:17	{"op":"add","arg":[{"op":"sin","arg":[{"op":"var","arg":["x"]}]},{"op":"pow","arg":[{"op":"var","arg":["x"]},{"op":"num","arg":["2"]}]}]}		111	12	181	0
1046	2015-01-22 14:35:45	{"op":"add","arg":[{"op":"num","arg":["0"]}]}		451	2	40	0
1047	2015-01-22 14:35:50	{"op":"add","arg":[{"op":"sin","arg":[{"op":"var","arg":["x"]}]},{"op":"log","arg":[{"op":"var","arg":["x"]},{"op":"num","arg":["2"]}]}]}		564	11	181	0
1048	2015-01-22 14:36:01	{"op":"add","arg":[{"op":"sin","arg":[{"op":"var","arg":["x"]}]},{"op":"log","arg":[{"op":"var","arg":["x"]},{"op":"num","arg":["2"]}]}]}		564	11	181	0
1049	2015-01-22 14:36:19	{"op":"add","arg":[{"op":"num","arg":["0"]},{"op":"cos","arg":[{"op":"var","arg":["x"]}]},{"op":"pow","arg":[{"op":"var","arg":["x"]},{"op":"num","arg":["2"]}]},{"op":"neg","arg":[{"op":"var","arg":["x"]}]}]}		111	15	40	0
1050	2015-01-22 14:36:22	{"op":"add","arg":[{"op":"num","arg":["0"]},{"op":"num","arg":["1"]},{"op":"div","arg":[{"op":"var","arg":["x"]},{"op":"num","arg":["2"]}]},{"op":"ln","arg":[{"op":"var","arg":["x"]}]},{"op":"var","arg":["x"]},{"op":"neg","arg":[{"op":"var","arg":["x"]}]},{"op":"neg","arg":[{"op":"var","arg":["x"]}]},{"op":"cos","arg":[{"op":"var","arg":["x"]}]},{"op":"mul","arg":[{"op":"var","arg":["x"]},{"op":"…		159	31	183	0
1051	2015-01-22 14:36:38	{"op":"add","arg":[{"op":"sin","arg":[{"op":"var","arg":["x"]}]},{"op":"log","arg":[{"op":"var","arg":["x"]},{"op":"num","arg":["2"]}]},{"op":"pow","arg":[{"op":"var","arg":["x"]},{"op":"num","arg":["2"]}]}]}		111	18	181	0
1052	2015-01-22 14:36:50	{"op":"add","arg":[{"op":"sin","arg":[{"op":"var","arg":["x"]}]},{"op":"log","arg":[{"op":"var","arg":["x"]},{"op":"num","arg":["2"]}]},{"op":"pow","arg":[{"op":"var","arg":["x"]},{"op":"num","arg":["2"]}]}]}		111	18	181	0
1053	2015-01-22 14:37:26	{"op":"add","arg":[{"op":"num","arg":["0"]},{"op":"num","arg":["1"]},{"op":"div","arg":[{"op":"var","arg":["x"]},{"op":"num","arg":["2"]}]},{"op":"ln","arg":[{"op":"var","arg":["x"]}]}]}		370	12	183	0
1054	2015-01-22 14:37:38	{"op":"add","arg":[{"op":"sin","arg":[{"op":"var","arg":["x"]}]},{"op":"log","arg":[{"op":"var","arg":["x"]},{"op":"num","arg":["2"]}]},{"op":"pow","arg":[{"op":"var","arg":["x"]},{"op":"num","arg":["2"]}]},{"op":"log","arg":[{"op":"var","arg":["x"]},{"op":"num","arg":["2"]}]}]}		111	24	181	0
1055	2015-01-22 14:37:53	{"op":"add","arg":[{"op":"num","arg":["0"]},{"op":"num","arg":["1"]},{"op":"div","arg":[{"op":"var","arg":["x"]},{"op":"num","arg":["2"]}]}]}		372	7	183	0
1056	2015-01-22 14:37:58	{"op":"add","arg":[{"op":"sin","arg":[{"op":"var","arg":["x"]}]},{"op":"log","arg":[{"op":"var","arg":["x"]},{"op":"num","arg":["2"]}]},{"op":"pow","arg":[{"op":"var","arg":["x"]},{"op":"num","arg":["2"]}]},{"op":"log","arg":[{"op":"var","arg":["x"]},{"op":"num","arg":["2"]}]},{"op":"log","arg":[{"op":"var","arg":["x"]},{"op":"num","arg":["2"]}]},{"op":"log","arg":[{"op":"var","arg":["x"]},{"op":…		111	36	181	0
1057	2015-01-22 14:38:20	{"op":"add","arg":[{"op":"sin","arg":[{"op":"var","arg":["x"]}]},{"op":"log","arg":[{"op":"var","arg":["x"]},{"op":"num","arg":["2"]}]},{"op":"log","arg":[{"op":"var","arg":["x"]},{"op":"num","arg":["2"]}]},{"op":"log","arg":[{"op":"var","arg":["x"]},{"op":"num","arg":["2"]}]},{"op":"log","arg":[{"op":"var","arg":["x"]},{"op":"num","arg":["2"]}]}]}		587	29	181	0
1058	2015-01-22 14:38:39	{"op":"add","arg":[{"op":"div","arg":[{"op":"var","arg":["x"]},{"op":"num","arg":["2"]}]}]}		372	5	183	0
1059	2015-01-22 14:38:44	{"op":"add","arg":[{"op":"sin","arg":[{"op":"var","arg":["x"]}]},{"op":"log","arg":[{"op":"var","arg":["x"]},{"op":"num","arg":["2"]}]},{"op":"log","arg":[{"op":"var","arg":["x"]},{"op":"num","arg":["2"]}]},{"op":"log","arg":[{"op":"var","arg":["x"]},{"op":"num","arg":["2"]}]}]}		743	23	181	0
1060	2015-01-22 14:38:55	{"op":"add","arg":[{"op":"sin","arg":[{"op":"var","arg":["x"]}]},{"op":"log","arg":[{"op":"var","arg":["x"]},{"op":"num","arg":["2"]}]},{"op":"log","arg":[{"op":"var","arg":["x"]},{"op":"num","arg":["2"]}]},{"op":"log","arg":[{"op":"var","arg":["x"]},{"op":"num","arg":["2"]}]}]}		743	23	181	0
1061	2015-01-22 14:38:56	{"op":"add","arg":[{"op":"num","arg":["0"]},{"op":"sub","arg":[{"op":"var","arg":["x"]}]},{"op":"sin","arg":[{"op":"var","arg":["x"]}]},{"op":"mul","arg":[{"op":"var","arg":["x"]},{"op":"num","arg":["2"]}]},{"op":"neg","arg":[{"op":"var","arg":["x"]}]},{"op":"pow","arg":[{"op":"var","arg":["x"]},{"op":"num","arg":["2"]}]},{"op":"log","arg":[{"op":"var","arg":["x"]},{"op":"num","arg":["2"]}]},{"op…		107	47	185	0
1062	2015-01-22 14:39:04	{"op":"add","arg":[{"op":"sin","arg":[{"op":"var","arg":["x"]}]},{"op":"log","arg":[{"op":"var","arg":["x"]},{"op":"num","arg":["2"]}]},{"op":"log","arg":[{"op":"var","arg":["x"]},{"op":"num","arg":["2"]}]},{"op":"log","arg":[{"op":"var","arg":["x"]},{"op":"num","arg":["2"]}]}]}		743	23	181	0
1063	2015-01-22 14:39:07	{"op":"add","arg":[{"op":"var","arg":["x"]}]}		274	2	183	0
1064	2015-01-22 14:39:43	{"op":"add","arg":[{"op":"var","arg":["x"]}]}		274	2	183	0
1065	2015-01-22 14:40:03	{"op":"add","arg":[{"op":"pow","arg":[{"op":"var","arg":["x"]},{"op":"num","arg":["2"]}]},{"op":"pow","arg":[{"op":"var","arg":["x"]},{"op":"num","arg":["2"]}]}]}		109	15	185	0
1066	2015-01-22 14:40:14	{"op":"add","arg":[{"op":"pow","arg":[{"op":"var","arg":["x"]},{"op":"num","arg":["2"]}]},{"op":"pow","arg":[{"op":"var","arg":["x"]},{"op":"num","arg":["2"]}]}]}		109	15	185	0
1067	2015-01-22 14:40:15	{"op":"add","arg":[{"op":"num","arg":["1"]}]}		451	2	183	0
1068	2015-01-22 14:40:15	{"op":"add","arg":[{"op":"sin","arg":[{"op":"var","arg":["x"]}]},{"op":"log","arg":[{"op":"var","arg":["x"]},{"op":"num","arg":["2"]}]},{"op":"log","arg":[{"op":"var","arg":["x"]},{"op":"num","arg":["2"]}]},{"op":"log","arg":[{"op":"var","arg":["x"]},{"op":"num","arg":["2"]}]},{"op":"cos","arg":[{"op":"var","arg":["x"]}]}]}		755	27	181	0
1069	2015-01-22 14:40:59	{"op":"add","arg":[{"op":"num","arg":["1"]},{"op":"pow","arg":[{"op":"var","arg":["x"]},{"op":"num","arg":["2"]}]},{"op":"neg","arg":[{"op":"var","arg":["x"]}]}]}		111	11	183	0
1070	2015-01-22 14:41:06	{"op":"add","arg":[{"op":"sin","arg":[{"op":"var","arg":["x"]}]},{"op":"log","arg":[{"op":"var","arg":["x"]},{"op":"num","arg":["2"]}]},{"op":"log","arg":[{"op":"var","arg":["x"]},{"op":"num","arg":["2"]}]},{"op":"log","arg":[{"op":"var","arg":["x"]},{"op":"num","arg":["2"]}]},{"op":"cos","arg":[{"op":"var","arg":["x"]}]},{"op":"sin","arg":[{"op":"var","arg":["x"]}]}]}		769	31	181	0
1071	2015-01-22 14:41:10	{"op":"add","arg":[{"op":"num","arg":["0"]}]}		451	2	186	0
1072	2015-01-22 14:41:52	{"op":"add","arg":[{"op":"num","arg":["0"]},{"op":"sub","arg":[{"op":"var","arg":["x"]}]},{"op":"mul","arg":[{"op":"var","arg":["x"]},{"op":"num","arg":["2"]}]},{"op":"add","arg":[{"op":"var","arg":["x"]}]},{"op":"sub","arg":[{"op":"var","arg":["x"]}]},{"op":"sin","arg":[{"op":"var","arg":["x"]}]}]}		156	15	186	0
1073	2015-01-22 14:42:11	{"op":"add","arg":[{"op":"log","arg":[{"op":"var","arg":["x"]},{"op":"num","arg":["2"]}]},{"op":"log","arg":[{"op":"var","arg":["x"]},{"op":"num","arg":["2"]}]},{"op":"log","arg":[{"op":"var","arg":["x"]},{"op":"num","arg":["2"]}]},{"op":"mul","arg":[{"op":"sin","arg":[{"op":"var","arg":["x"]}]},{"op":"cos","arg":[{"op":"var","arg":["x"]}]}]}]}		782	28	181	0
1074	2015-01-22 14:42:13	{"op":"add","arg":[{"op":"num","arg":["1"]},{"op":"cos","arg":[{"op":"num","arg":["1"]}]}]}		461	6	183	0
1075	2015-01-22 14:42:36	{"op":"add","arg":[{"op":"num","arg":["0"]},{"op":"mul","arg":[{"op":"var","arg":["x"]},{"op":"num","arg":["2"]}]},{"op":"sin","arg":[{"op":"var","arg":["x"]}]}]}		199	9	186	0
1076	2015-01-22 14:42:49	{"op":"add","arg":[{"op":"ln","arg":[{"op":"num","arg":["1"]}]}]}		457	6	183	0
1077	2015-01-22 14:42:57	{"op":"add","arg":[{"op":"mul","arg":[{"op":"sin","arg":[{"op":"pow","arg":[{"op":"var","arg":["x"]},{"op":"num","arg":["2"]}]}]},{"op":"var","arg":["x"]}]},{"op":"cos","arg":[{"op":"pow","arg":[{"op":"log","arg":[{"op":"num","arg":["1"]},{"op":"var","arg":["x"]}]},{"op":"div","arg":[{"op":"ln","arg":[{"op":"sub","arg":[{"op":"var","arg":["x"]}]}]},{"op":"num","arg":["2"]}]}]}]}]}		141	36	185	0
1078	2015-01-22 14:43:00	{"op":"add","arg":[{"op":"sin","arg":[{"op":"var","arg":["x"]}]}]}		452	5	186	0
1079	2015-01-22 14:43:11	{"op":"add","arg":[{"op":"ln","arg":[{"op":"num","arg":["1"]}]},{"op":"neg","arg":[{"op":"var","arg":["x"]}]}]}		229	8	183	0
1080	2015-01-22 14:43:16	{"op":"add","arg":[{"op":"num","arg":["0"]},{"op":"sin","arg":[{"op":"var","arg":["x"]}]}]}		452	6	187	0
1081	2015-01-22 14:43:20	{"op":"add","arg":[{"op":"log","arg":[{"op":"var","arg":["x"]},{"op":"num","arg":["2"]}]},{"op":"log","arg":[{"op":"var","arg":["x"]},{"op":"num","arg":["2"]}]},{"op":"log","arg":[{"op":"var","arg":["x"]},{"op":"num","arg":["2"]}]},{"op":"mul","arg":[{"op":"sin","arg":[{"op":"var","arg":["x"]}]},{"op":"cos","arg":[{"op":"var","arg":["x"]}]}]},{"op":"num","arg":["1"]},{"op":"var","arg":["x"]}]}		258	30	181	0
1082	2015-01-22 14:43:23	{"op":"add","arg":[{"op":"mul","arg":[{"op":"sin","arg":[{"op":"pow","arg":[{"op":"var","arg":["x"]},{"op":"num","arg":["2"]}]}]},{"op":"var","arg":["x"]}]}]}		141	13	185	0
1083	2015-01-22 14:43:46	{"op":"add","arg":[{"op":"sin","arg":[{"op":"var","arg":["x"]}]},{"op":"sin","arg":[{"op":"var","arg":["x"]}]},{"op":"sub","arg":[{"op":"neg","arg":[{"op":"var","arg":["x"]}]},{"op":"log","arg":[{"op":"var","arg":["x"]},{"op":"num","arg":["2"]}]}]}]}		219	18	186	0
1084	2015-01-22 14:43:54	{"op":"add","arg":[{"op":"num","arg":["0"]},{"op":"sin","arg":[{"op":"var","arg":["x"]}]},{"op":"sub","arg":[{"op":"var","arg":["x"]}]},{"op":"mul","arg":[{"op":"var","arg":["x"]},{"op":"num","arg":["2"]}]},{"op":"sin","arg":[{"op":"var","arg":["x"]}]},{"op":"sin","arg":[{"op":"var","arg":["x"]}]},{"op":"sin","arg":[{"op":"var","arg":["x"]}]},{"op":"sin","arg":[{"op":"var","arg":["x"]}]},{"op":"s…		178	35	187	0
1085	2015-01-22 14:44:05	{"op":"add","arg":[{"op":"mul","arg":[{"op":"sin","arg":[{"op":"pow","arg":[{"op":"var","arg":["x"]},{"op":"num","arg":["2"]}]}]},{"op":"var","arg":["x"]}]},{"op":"sub","arg":[{"op":"mul","arg":[{"op":"sin","arg":[{"op":"var","arg":["x"]}]},{"op":"pow","arg":[{"op":"var","arg":["x"]},{"op":"num","arg":["2"]}]}]},{"op":"pow","arg":[{"op":"var","arg":["x"]},{"op":"num","arg":["2"]}]}]}]}		105	33	185	0
1086	2015-01-22 14:44:14	{"op":"add","arg":[{"op":"log","arg":[{"op":"var","arg":["x"]},{"op":"num","arg":["2"]}]},{"op":"log","arg":[{"op":"var","arg":["x"]},{"op":"num","arg":["2"]}]},{"op":"log","arg":[{"op":"var","arg":["x"]},{"op":"num","arg":["2"]}]},{"op":"mul","arg":[{"op":"sin","arg":[{"op":"var","arg":["x"]}]},{"op":"cos","arg":[{"op":"var","arg":["x"]}]}]},{"op":"var","arg":["x"]},{"op":"mul","arg":[{"op":"num…		213	35	181	0
1087	2015-01-22 14:44:53	{"op":"add","arg":[{"op":"num","arg":["0"]},{"op":"add","arg":[{"op":"var","arg":["x"]}]},{"op":"neg","arg":[{"op":"var","arg":["x"]}]},{"op":"pow","arg":[{"op":"var","arg":["x"]},{"op":"num","arg":["2"]}]},{"op":"var","arg":["x"]},{"op":"num","arg":["1"]}]}		111	15	188	0
1088	2015-01-22 14:45:00	{"op":"add","arg":[{"op":"log","arg":[{"op":"var","arg":["x"]},{"op":"num","arg":["2"]}]},{"op":"log","arg":[{"op":"var","arg":["x"]},{"op":"num","arg":["2"]}]},{"op":"log","arg":[{"op":"var","arg":["x"]},{"op":"num","arg":["2"]}]},{"op":"mul","arg":[{"op":"sin","arg":[{"op":"var","arg":["x"]}]},{"op":"cos","arg":[{"op":"var","arg":["x"]}]}]},{"op":"var","arg":["x"]},{"op":"mul","arg":[{"op":"num…		782	33	181	0
1089	2015-01-22 14:45:12	{"op":"add","arg":[{"op":"mul","arg":[{"op":"sin","arg":[{"op":"pow","arg":[{"op":"num","arg":["1"]},{"op":"mul","arg":[{"op":"sin","arg":[{"op":"var","arg":["x"]}]},{"op":"pow","arg":[{"op":"var","arg":["x"]},{"op":"num","arg":["2"]}]}]}]}]},{"op":"num","arg":["1"]}]},{"op":"sub","arg":[{"op":"mul","arg":[{"op":"sin","arg":[{"op":"var","arg":["x"]}]},{"op":"pow","arg":[{"op":"var","arg":["x"]},{…		105	44	185	0
1090	2015-01-22 14:45:24	{"op":"add","arg":[{"op":"num","arg":["0"]},{"op":"add","arg":[{"op":"var","arg":["x"]}]},{"op":"neg","arg":[{"op":"var","arg":["x"]}]},{"op":"pow","arg":[{"op":"var","arg":["x"]},{"op":"num","arg":["2"]}]},{"op":"var","arg":["x"]},{"op":"num","arg":["1"]}]}		111	15	189	0
1091	2015-01-22 14:45:34	{"op":"add","arg":[{"op":"log","arg":[{"op":"var","arg":["x"]},{"op":"num","arg":["2"]}]},{"op":"log","arg":[{"op":"var","arg":["x"]},{"op":"num","arg":["2"]}]},{"op":"log","arg":[{"op":"var","arg":["x"]},{"op":"num","arg":["2"]}]},{"op":"mul","arg":[{"op":"sin","arg":[{"op":"var","arg":["x"]}]},{"op":"cos","arg":[{"op":"var","arg":["x"]}]}]},{"op":"var","arg":["x"]},{"op":"mul","arg":[{"op":"num…		101	40	181	0
1092	2015-01-22 14:45:42	{"op":"add","arg":[{"op":"mul","arg":[{"op":"sin","arg":[{"op":"pow","arg":[{"op":"num","arg":["1"]},{"op":"mul","arg":[{"op":"sin","arg":[{"op":"var","arg":["x"]}]},{"op":"pow","arg":[{"op":"var","arg":["x"]},{"op":"num","arg":["2"]}]}]}]}]},{"op":"num","arg":["1"]}]},{"op":"sub","arg":[{"op":"mul","arg":[{"op":"sin","arg":[{"op":"var","arg":["x"]}]},{"op":"pow","arg":[{"op":"var","arg":["x"]},{…		105	117	185	0
1093	2015-01-22 14:45:44	{"op":"add","arg":[{"op":"log","arg":[{"op":"var","arg":["x"]},{"op":"num","arg":["2"]}]},{"op":"log","arg":[{"op":"var","arg":["x"]},{"op":"num","arg":["2"]}]},{"op":"log","arg":[{"op":"var","arg":["x"]},{"op":"num","arg":["2"]}]},{"op":"mul","arg":[{"op":"sin","arg":[{"op":"var","arg":["x"]}]},{"op":"cos","arg":[{"op":"var","arg":["x"]}]}]},{"op":"var","arg":["x"]},{"op":"mul","arg":[{"op":"num…		101	40	181	0
1094	2015-01-22 14:45:48	{"op":"add","arg":[{"op":"var","arg":["x"]}]}		274	2	187	0
1095	2015-01-22 14:45:55	{"op":"add","arg":[{"op":"log","arg":[{"op":"var","arg":["x"]},{"op":"num","arg":["2"]}]},{"op":"log","arg":[{"op":"var","arg":["x"]},{"op":"num","arg":["2"]}]},{"op":"log","arg":[{"op":"var","arg":["x"]},{"op":"num","arg":["2"]}]},{"op":"mul","arg":[{"op":"sin","arg":[{"op":"var","arg":["x"]}]},{"op":"cos","arg":[{"op":"var","arg":["x"]}]}]},{"op":"var","arg":["x"]},{"op":"mul","arg":[{"op":"num…		101	40	181	0
1096	2015-01-22 14:45:58	{"op":"add","arg":[{"op":"mul","arg":[{"op":"sin","arg":[{"op":"pow","arg":[{"op":"num","arg":["1"]},{"op":"mul","arg":[{"op":"sin","arg":[{"op":"var","arg":["x"]}]},{"op":"pow","arg":[{"op":"var","arg":["x"]},{"op":"num","arg":["2"]}]}]}]}]},{"op":"num","arg":["1"]}]},{"op":"sub","arg":[{"op":"mul","arg":[{"op":"sin","arg":[{"op":"var","arg":["x"]}]},{"op":"pow","arg":[{"op":"var","arg":["x"]},{…		105	162	185	0
1097	2015-01-22 14:46:09	{"op":"add","arg":[{"op":"var","arg":["x"]}]}		274	2	187	0
1098	2015-01-22 14:46:22	{"op":"add","arg":[{"op":"num","arg":["0"]},{"op":"add","arg":[{"op":"var","arg":["x"]}]},{"op":"sub","arg":[{"op":"var","arg":["x"]}]},{"op":"add","arg":[{"op":"var","arg":["x"]}]},{"op":"add","arg":[{"op":"var","arg":["x"]}]},{"op":"add","arg":[{"op":"var","arg":["x"]}]}]}		156	12	190	0
1099	2015-01-22 14:46:23	{"op":"add","arg":[{"op":"num","arg":["1000"]}]}		443	2	186	0
1100	2015-01-22 14:46:26	{"op":"add","arg":[{"op":"mul","arg":[{"op":"sin","arg":[{"op":"pow","arg":[{"op":"num","arg":["1"]},{"op":"mul","arg":[{"op":"sin","arg":[{"op":"var","arg":["x"]}]},{"op":"pow","arg":[{"op":"var","arg":["x"]},{"op":"num","arg":["2"]}]}]}]}]},{"op":"num","arg":["1"]}]},{"op":"sub","arg":[{"op":"mul","arg":[{"op":"sin","arg":[{"op":"var","arg":["x"]}]},{"op":"pow","arg":[{"op":"var","arg":["x"]},{…		105	162	185	0
1101	2015-01-22 14:46:30	{"op":"add","arg":[{"op":"var","arg":["x"]},{"op":"sin","arg":[{"op":"var","arg":["x"]}]}]}		275	6	187	0
1102	2015-01-22 14:46:37	{"op":"add","arg":[{"op":"mul","arg":[{"op":"sin","arg":[{"op":"pow","arg":[{"op":"num","arg":["1"]},{"op":"mul","arg":[{"op":"sin","arg":[{"op":"var","arg":["x"]}]},{"op":"pow","arg":[{"op":"var","arg":["x"]},{"op":"num","arg":["2"]}]}]}]}]},{"op":"num","arg":["1"]}]},{"op":"sub","arg":[{"op":"mul","arg":[{"op":"sin","arg":[{"op":"var","arg":["x"]}]},{"op":"pow","arg":[{"op":"var","arg":["x"]},{…		105	162	185	0
1103	2015-01-22 14:46:43	{"op":"add","arg":[{"op":"num","arg":["10000"]}]}		102	2	186	0
1104	2015-01-22 14:46:58	{"op":"add","arg":[{"op":"log","arg":[{"op":"var","arg":["x"]},{"op":"num","arg":["2"]}]},{"op":"log","arg":[{"op":"var","arg":["x"]},{"op":"num","arg":["2"]}]},{"op":"log","arg":[{"op":"var","arg":["x"]},{"op":"num","arg":["2"]}]},{"op":"mul","arg":[{"op":"sin","arg":[{"op":"var","arg":["x"]}]},{"op":"cos","arg":[{"op":"var","arg":["x"]}]}]},{"op":"var","arg":["x"]},{"op":"mul","arg":[{"op":"num…		97	46	181	0
1105	2015-01-22 14:47:09	{"op":"add","arg":[{"op":"num","arg":["0"]}]}		451	2	186	0
1106	2015-01-22 14:47:19	{"op":"add","arg":[{"op":"var","arg":["x"]},{"op":"sin","arg":[{"op":"var","arg":["x"]}]},{"op":"mul","arg":[{"op":"var","arg":["x"]},{"op":"num","arg":["2"]}]}]}		178	9	187	0
1107	2015-01-22 14:47:28	{"op":"add","arg":[{"op":"log","arg":[{"op":"var","arg":["x"]},{"op":"num","arg":["2"]}]},{"op":"log","arg":[{"op":"var","arg":["x"]},{"op":"num","arg":["2"]}]},{"op":"log","arg":[{"op":"var","arg":["x"]},{"op":"num","arg":["2"]}]},{"op":"mul","arg":[{"op":"sin","arg":[{"op":"var","arg":["x"]}]},{"op":"cos","arg":[{"op":"var","arg":["x"]}]}]},{"op":"var","arg":["x"]},{"op":"mul","arg":[{"op":"num…		104	39	181	0
1108	2015-01-22 14:47:45	{"op":"add","arg":[{"op":"var","arg":["x"]},{"op":"sin","arg":[{"op":"var","arg":["x"]}]},{"op":"sin","arg":[{"op":"var","arg":["x"]}]},{"op":"sin","arg":[{"op":"var","arg":["x"]}]}]}		276	14	187	0
1109	2015-01-22 14:47:51	{"op":"add","arg":[{"op":"num","arg":["0"]},{"op":"div","arg":[{"op":"var","arg":["x"]},{"op":"num","arg":["10000"]}]}]}		451	6	186	0
1110	2015-01-22 14:48:00	{"op":"add","arg":[{"op":"log","arg":[{"op":"var","arg":["x"]},{"op":"num","arg":["2"]}]},{"op":"log","arg":[{"op":"var","arg":["x"]},{"op":"num","arg":["2"]}]},{"op":"log","arg":[{"op":"var","arg":["x"]},{"op":"num","arg":["2"]}]},{"op":"mul","arg":[{"op":"sin","arg":[{"op":"var","arg":["x"]}]},{"op":"cos","arg":[{"op":"var","arg":["x"]}]}]},{"op":"var","arg":["x"]},{"op":"mul","arg":[{"op":"num…		782	33	181	0
1111	2015-01-22 14:48:03	{"op":"add","arg":[{"op":"num","arg":["0"]},{"op":"log","arg":[{"op":"neg","arg":[{"op":"log","arg":[{"op":"var","arg":["x"]},{"op":"num","arg":["2"]}]}]},{"op":"cos","arg":[{"op":"mul","arg":[{"op":"var","arg":["x"]},{"op":"num","arg":["2"]}]}]}]},{"op":"pow","arg":[{"op":"var","arg":["x"]},{"op":"num","arg":["2"]}]}]}		97	26	155	0
1112	2015-01-22 14:48:08	{"op":"add","arg":[{"op":"var","arg":["x"]},{"op":"sin","arg":[{"op":"var","arg":["x"]}]},{"op":"sin","arg":[{"op":"var","arg":["x"]}]},{"op":"sin","arg":[{"op":"var","arg":["x"]}]},{"op":"sin","arg":[{"op":"var","arg":["x"]}]},{"op":"sin","arg":[{"op":"var","arg":["x"]}]}]}		277	22	187	0
1113	2015-01-22 14:48:29	{"op":"add","arg":[{"op":"sin","arg":[{"op":"var","arg":["x"]}]},{"op":"sin","arg":[{"op":"var","arg":["x"]}]},{"op":"sin","arg":[{"op":"var","arg":["x"]}]},{"op":"sin","arg":[{"op":"var","arg":["x"]}]},{"op":"sin","arg":[{"op":"var","arg":["x"]}]}]}		457	21	187	0
1114	2015-01-22 14:48:42	{"op":"add","arg":[{"op":"var","arg":["x"]},{"op":"num","arg":["1"]},{"op":"div","arg":[{"op":"var","arg":["x"]},{"op":"num","arg":["2"]}]},{"op":"ln","arg":[{"op":"var","arg":["x"]}]},{"op":"log","arg":[{"op":"var","arg":["x"]},{"op":"num","arg":["2"]}]},{"op":"pow","arg":[{"op":"var","arg":["x"]},{"op":"num","arg":["2"]}]},{"op":"neg","arg":[{"op":"var","arg":["x"]}]},{"op":"cos","arg":[{"op":"…		111	40	186	0
1115	2015-01-22 14:48:51	{"op":"add","arg":[{"op":"sin","arg":[{"op":"var","arg":["x"]}]},{"op":"sin","arg":[{"op":"var","arg":["x"]}]},{"op":"sin","arg":[{"op":"var","arg":["x"]}]},{"op":"sin","arg":[{"op":"var","arg":["x"]}]},{"op":"sin","arg":[{"op":"var","arg":["x"]}]},{"op":"mul","arg":[{"op":"var","arg":["x"]},{"op":"num","arg":["2"]}]}]}		200	24	187	0
1116	2015-01-22 14:49:07	{"op":"add","arg":[{"op":"var","arg":["x"]},{"op":"num","arg":["1"]},{"op":"ln","arg":[{"op":"var","arg":["x"]}]},{"op":"log","arg":[{"op":"var","arg":["x"]},{"op":"num","arg":["2"]}]},{"op":"pow","arg":[{"op":"var","arg":["x"]},{"op":"num","arg":["2"]}]},{"op":"neg","arg":[{"op":"var","arg":["x"]}]},{"op":"mul","arg":[{"op":"var","arg":["x"]},{"op":"num","arg":["2"]}]},{"op":"sub","arg":[{"op":"…		111	28	186	0
1117	2015-01-22 14:49:24	{"op":"add","arg":[{"op":"num","arg":["0"]}]}		451	2	191	0
1118	2015-01-22 14:49:30	{"op":"add","arg":[{"op":"log","arg":[{"op":"var","arg":["x"]},{"op":"num","arg":["2"]}]},{"op":"log","arg":[{"op":"var","arg":["x"]},{"op":"num","arg":["2"]}]},{"op":"log","arg":[{"op":"var","arg":["x"]},{"op":"num","arg":["2"]}]},{"op":"mul","arg":[{"op":"sin","arg":[{"op":"var","arg":["x"]}]},{"op":"cos","arg":[{"op":"var","arg":["x"]}]}]},{"op":"var","arg":["x"]},{"op":"mul","arg":[{"op":"num…		782	34	181	0
1119	2015-01-22 14:49:49	{"op":"add","arg":[{"op":"log","arg":[{"op":"var","arg":["x"]},{"op":"num","arg":["2"]}]},{"op":"log","arg":[{"op":"var","arg":["x"]},{"op":"num","arg":["2"]}]},{"op":"log","arg":[{"op":"var","arg":["x"]},{"op":"num","arg":["2"]}]},{"op":"mul","arg":[{"op":"sin","arg":[{"op":"var","arg":["x"]}]},{"op":"cos","arg":[{"op":"var","arg":["x"]}]}]},{"op":"var","arg":["x"]},{"op":"mul","arg":[{"op":"num…		782	34	181	0
1120	2015-01-22 14:49:57	{"op":"add","arg":[{"op":"var","arg":["x"]},{"op":"num","arg":["1"]},{"op":"ln","arg":[{"op":"var","arg":["x"]}]},{"op":"pow","arg":[{"op":"var","arg":["x"]},{"op":"num","arg":["2"]}]},{"op":"mul","arg":[{"op":"var","arg":["x"]},{"op":"num","arg":["2"]},{"op":"neg","arg":[{"op":"pow","arg":[{"op":"cos","arg":[{"op":"neg","arg":[{"op":"var","arg":["x"]}]}]},{"op":"num","arg":["2"]}]}]}]},{"op":"su…		103	32	186	0
1121	2015-01-22 14:49:59	{"op":"add","arg":[{"op":"sin","arg":[{"op":"var","arg":["x"]}]},{"op":"sin","arg":[{"op":"var","arg":["x"]}]},{"op":"sin","arg":[{"op":"var","arg":["x"]}]},{"op":"sin","arg":[{"op":"var","arg":["x"]}]},{"op":"sin","arg":[{"op":"var","arg":["x"]}]},{"op":"sub","arg":[{"op":"var","arg":["x"]}]}]}		277	23	187	0
1122	2015-01-22 14:50:19	{"op":"add","arg":[{"op":"log","arg":[{"op":"var","arg":["x"]},{"op":"num","arg":["2"]}]},{"op":"log","arg":[{"op":"var","arg":["x"]},{"op":"num","arg":["2"]}]},{"op":"log","arg":[{"op":"var","arg":["x"]},{"op":"num","arg":["2"]}]},{"op":"mul","arg":[{"op":"sin","arg":[{"op":"var","arg":["x"]}]},{"op":"cos","arg":[{"op":"var","arg":["x"]}]}]},{"op":"var","arg":["x"]},{"op":"mul","arg":[{"op":"num…		109	37	181	0
1123	2015-01-22 14:50:41	{"op":"add","arg":[{"op":"num","arg":["0"]},{"op":"sub","arg":[{"op":"var","arg":["x"]}]},{"op":"mul","arg":[{"op":"var","arg":["x"]},{"op":"num","arg":["2"]}]},{"op":"sin","arg":[{"op":"var","arg":["x"]}]},{"op":"add","arg":[{"op":"var","arg":["x"]}]},{"op":"add","arg":[{"op":"var","arg":["x"]}]}]}		156	15	192	0
1124	2015-01-22 14:50:57	{"op":"add","arg":[{"op":"sin","arg":[{"op":"var","arg":["x"]}]},{"op":"sin","arg":[{"op":"var","arg":["x"]}]},{"op":"sin","arg":[{"op":"var","arg":["x"]}]},{"op":"sin","arg":[{"op":"var","arg":["x"]}]},{"op":"sin","arg":[{"op":"var","arg":["x"]}]},{"op":"sub","arg":[{"op":"var","arg":["x"]},{"op":"log","arg":[{"op":"var","arg":["x"]},{"op":"num","arg":["2"]}]}]}]}		280	29	187	0
1125	2015-01-22 14:51:46	{"op":"add","arg":[{"op":"log","arg":[{"op":"var","arg":["x"]},{"op":"num","arg":["2"]}]},{"op":"log","arg":[{"op":"var","arg":["x"]},{"op":"num","arg":["2"]}]},{"op":"log","arg":[{"op":"var","arg":["x"]},{"op":"num","arg":["2"]}]},{"op":"mul","arg":[{"op":"sin","arg":[{"op":"var","arg":["x"]}]},{"op":"cos","arg":[{"op":"var","arg":["x"]}]}]},{"op":"var","arg":["x"]},{"op":"mul","arg":[{"op":"num…		536	33	181	0
1126	2015-01-22 14:51:48	{"op":"add","arg":[{"op":"sin","arg":[{"op":"var","arg":["x"]}]},{"op":"sin","arg":[{"op":"var","arg":["x"]}]},{"op":"sin","arg":[{"op":"var","arg":["x"]}]},{"op":"sub","arg":[{"op":"var","arg":["x"]},{"op":"cos","arg":[{"op":"var","arg":["x"]}]}]}]}		276	19	187	0
1127	2015-01-22 14:51:57	{"op":"add","arg":[{"op":"var","arg":["x"]},{"op":"ln","arg":[{"op":"var","arg":["x"]}]},{"op":"sub","arg":[{"op":"var","arg":["x"]}]}]}		197	9	186	0
1128	2015-01-22 14:52:04	{"op":"add","arg":[{"op":"num","arg":["0"]},{"op":"sub","arg":[{"op":"var","arg":["x"]},{"op":"cos","arg":[{"op":"var","arg":["x"]}]},{"op":"pow","arg":[{"op":"var","arg":["x"]},{"op":"num","arg":["2"]}]},{"op":"log","arg":[{"op":"var","arg":["x"]},{"op":"num","arg":["2"]}]},{"op":"neg","arg":[{"op":"var","arg":["x"]}]},{"op":"log","arg":[{"op":"var","arg":["x"]},{"op":"num","arg":["2"]}]},{"op":…		105	65	192	0
1129	2015-01-22 14:52:10	{"op":"add","arg":[{"op":"sin","arg":[{"op":"var","arg":["x"]}]},{"op":"sin","arg":[{"op":"var","arg":["x"]}]},{"op":"sub","arg":[{"op":"var","arg":["x"]},{"op":"cos","arg":[{"op":"var","arg":["x"]}]}]}]}		275	15	187	0
1130	2015-01-22 14:52:16	{"op":"add","arg":[{"op":"log","arg":[{"op":"var","arg":["x"]},{"op":"num","arg":["2"]}]},{"op":"log","arg":[{"op":"var","arg":["x"]},{"op":"num","arg":["2"]}]},{"op":"log","arg":[{"op":"var","arg":["x"]},{"op":"num","arg":["2"]}]},{"op":"mul","arg":[{"op":"sin","arg":[{"op":"var","arg":["x"]}]},{"op":"cos","arg":[{"op":"var","arg":["x"]}]}]},{"op":"var","arg":["x"]},{"op":"mul","arg":[{"op":"num…		741	33	181	0
1131	2015-01-22 14:52:23	{"op":"add","arg":[{"op":"var","arg":["x"]},{"op":"ln","arg":[{"op":"var","arg":["x"]}]},{"op":"sub","arg":[{"op":"var","arg":["x"]}]}]}		197	9	186	0
1132	2015-01-22 14:52:38	{"op":"add","arg":[{"op":"num","arg":["0"]},{"op":"add","arg":[{"op":"var","arg":["x"]}]},{"op":"sin","arg":[{"op":"var","arg":["x"]}]}]}		275	8	193	0
1133	2015-01-22 14:52:50	{"op":"add","arg":[{"op":"var","arg":["x"]},{"op":"ln","arg":[{"op":"var","arg":["x"]}]},{"op":"sub","arg":[{"op":"var","arg":["x"]}]},{"op":"div","arg":[{"op":"var","arg":["x"]},{"op":"num","arg":["2"]}]}]}		184	13	186	0
1134	2015-01-22 14:52:57	{"op":"add","arg":[{"op":"log","arg":[{"op":"var","arg":["x"]},{"op":"num","arg":["2"]}]},{"op":"log","arg":[{"op":"var","arg":["x"]},{"op":"num","arg":["2"]}]},{"op":"log","arg":[{"op":"var","arg":["x"]},{"op":"num","arg":["2"]}]},{"op":"mul","arg":[{"op":"sin","arg":[{"op":"var","arg":["x"]}]},{"op":"cos","arg":[{"op":"var","arg":["x"]}]}]},{"op":"var","arg":["x"]},{"op":"mul","arg":[{"op":"num…		663	33	181	0
1135	2015-01-22 14:53:02	{"op":"add","arg":[{"op":"sin","arg":[{"op":"var","arg":["x"]}]},{"op":"sin","arg":[{"op":"var","arg":["x"]}]},{"op":"sub","arg":[{"op":"var","arg":["x"]},{"op":"cos","arg":[{"op":"var","arg":["x"]}]},{"op":"num","arg":["1"]}]},{"op":"num","arg":["1"]},{"op":"num","arg":["1"]}]}		275	18	187	0
1136	2015-01-22 14:53:16	{"op":"add","arg":[{"op":"num","arg":["0"]},{"op":"add","arg":[{"op":"var","arg":["x"]}]},{"op":"sin","arg":[{"op":"var","arg":["x"]}]}]}		275	8	193	0
1137	2015-01-22 14:53:17	{"op":"add","arg":[{"op":"log","arg":[{"op":"var","arg":["x"]},{"op":"num","arg":["2"]}]},{"op":"log","arg":[{"op":"var","arg":["x"]},{"op":"num","arg":["2"]}]},{"op":"log","arg":[{"op":"var","arg":["x"]},{"op":"num","arg":["2"]}]},{"op":"mul","arg":[{"op":"sin","arg":[{"op":"var","arg":["x"]}]},{"op":"cos","arg":[{"op":"var","arg":["x"]}]}]},{"op":"var","arg":["x"]},{"op":"mul","arg":[{"op":"num…		663	33	181	0
1138	2015-01-22 14:53:33	{"op":"add","arg":[{"op":"sin","arg":[{"op":"var","arg":["x"]}]},{"op":"sin","arg":[{"op":"var","arg":["x"]}]},{"op":"sub","arg":[{"op":"var","arg":["x"]},{"op":"cos","arg":[{"op":"var","arg":["x"]}]},{"op":"num","arg":["1"]},{"op":"pow","arg":[{"op":"var","arg":["x"]},{"op":"num","arg":["2"]}]}]},{"op":"num","arg":["1"]}]}		105	24	187	0
1139	2015-01-22 14:53:36	{"op":"add","arg":[{"op":"add","arg":[{"op":"var","arg":["x"]}]}]}		274	3	186	0
1140	2015-01-22 14:53:47	{"op":"add","arg":[{"op":"log","arg":[{"op":"var","arg":["x"]},{"op":"num","arg":["2"]}]},{"op":"log","arg":[{"op":"var","arg":["x"]},{"op":"num","arg":["2"]}]},{"op":"log","arg":[{"op":"var","arg":["x"]},{"op":"num","arg":["2"]}]},{"op":"var","arg":["x"]},{"op":"mul","arg":[{"op":"num","arg":["1.15"]},{"op":"neg","arg":[{"op":"var","arg":["x"]}]}]}]}		747	24	181	0
1141	2015-01-22 14:54:02	{"op":"add","arg":[{"op":"sin","arg":[{"op":"var","arg":["x"]}]},{"op":"sub","arg":[{"op":"var","arg":["x"]},{"op":"cos","arg":[{"op":"var","arg":["x"]}]},{"op":"num","arg":["1"]}]},{"op":"num","arg":["1"]},{"op":"pow","arg":[{"op":"var","arg":["x"]},{"op":"num","arg":["2"]}]}]}		111	20	187	0
1142	2015-01-22 14:54:13	{"op":"add","arg":[{"op":"log","arg":[{"op":"var","arg":["x"]},{"op":"num","arg":["2"]}]},{"op":"log","arg":[{"op":"var","arg":["x"]},{"op":"num","arg":["2"]}]},{"op":"log","arg":[{"op":"var","arg":["x"]},{"op":"num","arg":["2"]}]},{"op":"var","arg":["x"]},{"op":"mul","arg":[{"op":"num","arg":["1.13"]},{"op":"neg","arg":[{"op":"var","arg":["x"]}]}]}]}		814	24	181	0
1143	2015-01-22 14:54:22	{"op":"add","arg":[{"op":"div","arg":[{"op":"var","arg":["x"]},{"op":"num","arg":["2"]}]}]}		372	5	186	0
1144	2015-01-22 14:54:28	{"op":"add","arg":[{"op":"num","arg":["0"]},{"op":"add","arg":[{"op":"var","arg":["x"]}]},{"op":"add","arg":[{"op":"var","arg":["x"]}]},{"op":"add","arg":[{"op":"var","arg":["x"]}]},{"op":"sub","arg":[{"op":"mul","arg":[{"op":"var","arg":["x"]},{"op":"num","arg":["2"]}]}]},{"op":"sub","arg":[{"op":"var","arg":["x"]}]}]}		152	14	194	0
1145	2015-01-22 14:54:42	{"op":"add","arg":[{"op":"log","arg":[{"op":"var","arg":["x"]},{"op":"num","arg":["2"]}]},{"op":"log","arg":[{"op":"var","arg":["x"]},{"op":"num","arg":["2"]}]},{"op":"log","arg":[{"op":"var","arg":["x"]},{"op":"num","arg":["2"]}]},{"op":"var","arg":["x"]},{"op":"mul","arg":[{"op":"num","arg":["1.11"]},{"op":"neg","arg":[{"op":"var","arg":["x"]}]}]}]}		903	24	181	0
1146	2015-01-22 14:54:54	{"op":"add","arg":[{"op":"num","arg":["0"]},{"op":"sub","arg":[{"op":"pow","arg":[{"op":"var","arg":["x"]},{"op":"num","arg":["2"]}]},{"op":"neg","arg":[{"op":"var","arg":["x"]}]},{"op":"log","arg":[{"op":"var","arg":["x"]},{"op":"num","arg":["2"]}]}]},{"op":"mul","arg":[{"op":"pow","arg":[{"op":"var","arg":["x"]},{"op":"num","arg":["2"]}]},{"op":"log","arg":[{"op":"var","arg":["x"]},{"op":"num",…		102	48	158	0
1147	2015-01-22 14:55:11	{"op":"add","arg":[{"op":"log","arg":[{"op":"var","arg":["x"]},{"op":"num","arg":["2"]}]},{"op":"log","arg":[{"op":"var","arg":["x"]},{"op":"num","arg":["2"]}]},{"op":"log","arg":[{"op":"var","arg":["x"]},{"op":"num","arg":["2"]}]},{"op":"var","arg":["x"]},{"op":"mul","arg":[{"op":"num","arg":["1.09"]},{"op":"neg","arg":[{"op":"var","arg":["x"]}]}]}]}		1003	24	181	0
1148	2015-01-22 14:55:13	{"op":"add","arg":[{"op":"num","arg":["0"]},{"op":"add","arg":[{"op":"var","arg":["x"]}]},{"op":"sub","arg":[{"op":"pow","arg":[{"op":"var","arg":["x"]},{"op":"num","arg":["2"]}]}]},{"op":"mul","arg":[{"op":"var","arg":["x"]},{"op":"num","arg":["2"]}]},{"op":"neg","arg":[{"op":"log","arg":[{"op":"var","arg":["x"]},{"op":"num","arg":["2"]}]}]}]}		111	22	191	0
1149	2015-01-22 14:55:20	{"op":"add","arg":[{"op":"sin","arg":[{"op":"var","arg":["x"]}]},{"op":"sub","arg":[{"op":"var","arg":["x"]},{"op":"cos","arg":[{"op":"var","arg":["x"]}]},{"op":"num","arg":["1"]}]},{"op":"num","arg":["1"]},{"op":"add","arg":[{"op":"num","arg":["1"]},{"op":"num","arg":["1"]}]}]}		275	16	187	0
1150	2015-01-22 14:55:21	{"op":"add","arg":[{"op":"add","arg":[{"op":"num","arg":["1"]},{"op":"num","arg":["1"]}]}]}		452	4	186	0
1151	2015-01-22 14:55:28	{"op":"add","arg":[{"op":"num","arg":["0"]},{"op":"add","arg":[{"op":"var","arg":["x"]}]},{"op":"sub","arg":[{"op":"pow","arg":[{"op":"var","arg":["x"]},{"op":"num","arg":["2"]}]}]},{"op":"mul","arg":[{"op":"var","arg":["x"]},{"op":"num","arg":["2"]}]},{"op":"neg","arg":[{"op":"log","arg":[{"op":"var","arg":["x"]},{"op":"num","arg":["2"]}]}]}]}		111	22	191	0
1152	2015-01-22 14:55:39	{"op":"add","arg":[{"op":"add","arg":[{"op":"num","arg":["1"]},{"op":"num","arg":["1"]}]},{"op":"num","arg":["1"]}]}		452	5	186	0
1153	2015-01-22 14:55:55	{"op":"add","arg":[{"op":"sin","arg":[{"op":"var","arg":["x"]}]},{"op":"sub","arg":[{"op":"var","arg":["x"]},{"op":"cos","arg":[{"op":"var","arg":["x"]}]},{"op":"num","arg":["1"]}]},{"op":"num","arg":["1"]},{"op":"add","arg":[{"op":"num","arg":["1"]},{"op":"num","arg":["1"]},{"op":"neg","arg":[{"op":"var","arg":["x"]}]}]}]}		453	18	187	0
1154	2015-01-22 14:55:56	{"op":"add","arg":[{"op":"add","arg":[{"op":"num","arg":["1"]},{"op":"num","arg":["1"]}]},{"op":"num","arg":["1"]},{"op":"num","arg":["1"]},{"op":"num","arg":["1"]}]}		453	7	186	0
1155	2015-01-22 14:56:15	{"op":"add","arg":[{"op":"add","arg":[{"op":"num","arg":["1"]},{"op":"num","arg":["1"]}]},{"op":"num","arg":["1"]},{"op":"num","arg":["1"]},{"op":"num","arg":["1"]},{"op":"num","arg":["1"]},{"op":"num","arg":["1"]},{"op":"num","arg":["1"]},{"op":"num","arg":["1"]},{"op":"num","arg":["1"]},{"op":"num","arg":["1"]},{"op":"num","arg":["1"]},{"op":"num","arg":["1"]},{"op":"num","arg":["1"]},{"op":"nu…		460	21	186	0
1156	2015-01-22 14:56:29	{"op":"add","arg":[{"op":"sin","arg":[{"op":"var","arg":["x"]}]},{"op":"sub","arg":[{"op":"var","arg":["x"]},{"op":"cos","arg":[{"op":"var","arg":["x"]}]},{"op":"num","arg":["1"]}]},{"op":"num","arg":["1"]},{"op":"add","arg":[{"op":"num","arg":["1"]},{"op":"num","arg":["1"]},{"op":"neg","arg":[{"op":"var","arg":["x"]}]}]},{"op":"add","arg":[{"op":"sin","arg":[{"op":"var","arg":["x"]}]},{"op":"pow…		111	30	187	0
1157	2015-01-22 14:56:38	{"op":"add","arg":[{"op":"add","arg":[{"op":"num","arg":["1"]},{"op":"num","arg":["1"]}]},{"op":"num","arg":["1"]},{"op":"num","arg":["1"]},{"op":"num","arg":["1"]},{"op":"num","arg":["1"]},{"op":"num","arg":["1"]},{"op":"num","arg":["1"]},{"op":"num","arg":["1"]},{"op":"num","arg":["1"]},{"op":"num","arg":["1"]},{"op":"num","arg":["1"]},{"op":"num","arg":["1"]},{"op":"num","arg":["1"]},{"op":"nu…		485	68	186	0
1158	2015-01-22 14:56:43	{"op":"add","arg":[{"op":"log","arg":[{"op":"var","arg":["x"]},{"op":"num","arg":["2"]}]},{"op":"log","arg":[{"op":"var","arg":["x"]},{"op":"num","arg":["2"]}]},{"op":"log","arg":[{"op":"var","arg":["x"]},{"op":"num","arg":["2"]}]},{"op":"var","arg":["x"]},{"op":"mul","arg":[{"op":"num","arg":["1.08"]},{"op":"neg","arg":[{"op":"var","arg":["x"]}]}]}]}		1039	24	181	0
1159	2015-01-22 14:56:58	{"op":"add","arg":[{"op":"log","arg":[{"op":"var","arg":["x"]},{"op":"num","arg":["2"]}]},{"op":"log","arg":[{"op":"var","arg":["x"]},{"op":"num","arg":["2"]}]},{"op":"log","arg":[{"op":"var","arg":["x"]},{"op":"num","arg":["2"]}]},{"op":"var","arg":["x"]},{"op":"mul","arg":[{"op":"num","arg":["1.08"]},{"op":"neg","arg":[{"op":"var","arg":["x"]}]}]}]}		1039	24	181	0
1160	2015-01-22 14:57:08	{"op":"add","arg":[{"op":"sin","arg":[{"op":"var","arg":["x"]}]},{"op":"sub","arg":[{"op":"var","arg":["x"]},{"op":"cos","arg":[{"op":"var","arg":["x"]}]},{"op":"num","arg":["1"]}]},{"op":"num","arg":["1"]},{"op":"add","arg":[{"op":"num","arg":["1"]},{"op":"num","arg":["1"]},{"op":"neg","arg":[{"op":"var","arg":["x"]}]}]},{"op":"add","arg":[{"op":"sin","arg":[{"op":"var","arg":["x"]}]},{"op":"sin…		458	35	187	0
1161	2015-01-22 14:57:12	{"op":"add","arg":[{"op":"log","arg":[{"op":"var","arg":["x"]},{"op":"num","arg":["2"]}]},{"op":"log","arg":[{"op":"var","arg":["x"]},{"op":"num","arg":["2"]}]},{"op":"log","arg":[{"op":"var","arg":["x"]},{"op":"num","arg":["2"]}]},{"op":"var","arg":["x"]},{"op":"mul","arg":[{"op":"num","arg":["1.08"]},{"op":"neg","arg":[{"op":"var","arg":["x"]}]}]}]}		1039	24	181	0
1162	2015-01-22 14:57:22	{"op":"add","arg":[{"op":"log","arg":[{"op":"var","arg":["x"]},{"op":"num","arg":["2"]}]},{"op":"log","arg":[{"op":"var","arg":["x"]},{"op":"num","arg":["2"]}]},{"op":"log","arg":[{"op":"var","arg":["x"]},{"op":"num","arg":["2"]}]},{"op":"var","arg":["x"]},{"op":"mul","arg":[{"op":"num","arg":["1.08"]},{"op":"neg","arg":[{"op":"var","arg":["x"]}]}]}]}		1039	24	181	0
1163	2015-01-22 14:57:30	{"op":"add","arg":[{"op":"sin","arg":[{"op":"var","arg":["x"]}]},{"op":"sub","arg":[{"op":"var","arg":["x"]},{"op":"cos","arg":[{"op":"var","arg":["x"]}]},{"op":"num","arg":["1"]}]},{"op":"num","arg":["1"]},{"op":"add","arg":[{"op":"num","arg":["1"]},{"op":"num","arg":["1"]},{"op":"neg","arg":[{"op":"var","arg":["x"]}]}]}]}		453	18	187	0
1164	2015-01-22 14:57:33	{"op":"add","arg":[{"op":"log","arg":[{"op":"var","arg":["x"]},{"op":"num","arg":["2"]}]},{"op":"log","arg":[{"op":"var","arg":["x"]},{"op":"num","arg":["2"]}]},{"op":"log","arg":[{"op":"var","arg":["x"]},{"op":"num","arg":["2"]}]},{"op":"var","arg":["x"]},{"op":"mul","arg":[{"op":"num","arg":["1.08"]},{"op":"neg","arg":[{"op":"var","arg":["x"]}]}]}]}		1039	24	181	0
1165	2015-01-22 14:58:06	{"op":"add","arg":[{"op":"sin","arg":[{"op":"var","arg":["x"]}]},{"op":"sub","arg":[{"op":"var","arg":["x"]},{"op":"cos","arg":[{"op":"var","arg":["x"]}]},{"op":"num","arg":["1"]}]},{"op":"num","arg":["1"]},{"op":"add","arg":[{"op":"num","arg":["1"]},{"op":"num","arg":["1"]},{"op":"neg","arg":[{"op":"var","arg":["x"]}]}]},{"op":"add","arg":[{"op":"sin","arg":[{"op":"var","arg":["x"]}]},{"op":"sin…		455	27	187	0
1166	2015-01-22 14:58:29	{"op":"add","arg":[{"op":"add","arg":[{"op":"num","arg":["1"]},{"op":"num","arg":["1"]}]},{"op":"num","arg":["1"]},{"op":"num","arg":["1"]},{"op":"num","arg":["1"]},{"op":"num","arg":["1"]},{"op":"num","arg":["1"]},{"op":"num","arg":["1"]},{"op":"num","arg":["1"]},{"op":"num","arg":["1"]},{"op":"num","arg":["1"]},{"op":"num","arg":["1"]},{"op":"num","arg":["1"]},{"op":"num","arg":["1"]},{"op":"nu…		545	157	186	0
1167	2015-01-22 14:58:30	{"op":"add","arg":[{"op":"num","arg":["0"]}]}		451	2	195	0
1168	2015-01-22 14:58:38	{"op":"add","arg":[{"op":"sin","arg":[{"op":"var","arg":["x"]}]},{"op":"sub","arg":[{"op":"var","arg":["x"]},{"op":"cos","arg":[{"op":"var","arg":["x"]}]},{"op":"num","arg":["1"]}]},{"op":"num","arg":["1"]},{"op":"add","arg":[{"op":"num","arg":["1"]},{"op":"num","arg":["1"]},{"op":"neg","arg":[{"op":"var","arg":["x"]}]}]},{"op":"add","arg":[{"op":"sin","arg":[{"op":"var","arg":["x"]}]},{"op":"sin…		456	35	187	0
1169	2015-01-22 14:58:44	{"op":"add","arg":[{"op":"num","arg":["0"]},{"op":"pow","arg":[{"op":"var","arg":["x"]},{"op":"num","arg":["2"]}]},{"op":"log","arg":[{"op":"var","arg":["x"]},{"op":"num","arg":["2"]}]}]}		111	15	196	0
1170	2015-01-22 14:58:49	{"op":"add","arg":[{"op":"sin","arg":[{"op":"var","arg":["x"]}]},{"op":"sub","arg":[{"op":"var","arg":["x"]},{"op":"cos","arg":[{"op":"var","arg":["x"]}]},{"op":"num","arg":["1"]}]},{"op":"num","arg":["1"]},{"op":"add","arg":[{"op":"num","arg":["1"]},{"op":"num","arg":["1"]},{"op":"neg","arg":[{"op":"var","arg":["x"]}]}]},{"op":"add","arg":[{"op":"sin","arg":[{"op":"var","arg":["x"]}]},{"op":"sin…		456	35	187	0
1171	2015-01-22 14:58:52	{"op":"add","arg":[{"op":"num","arg":["0"]},{"op":"div","arg":[{"op":"var","arg":["x"]},{"op":"num","arg":["2"]}]},{"op":"num","arg":["1"]}]}		372	7	195	0
1172	2015-01-22 14:58:54	{"op":"add","arg":[{"op":"add","arg":[{"op":"num","arg":["1"]},{"op":"num","arg":["1"]}]},{"op":"num","arg":["1"]},{"op":"num","arg":["1"]},{"op":"num","arg":["1"]},{"op":"num","arg":["1"]},{"op":"num","arg":["1"]},{"op":"num","arg":["1"]},{"op":"num","arg":["1"]},{"op":"num","arg":["1"]},{"op":"num","arg":["1"]},{"op":"num","arg":["1"]},{"op":"num","arg":["1"]},{"op":"num","arg":["1"]},{"op":"nu…		274	159	186	0
1173	2015-01-22 14:59:12	{"op":"add","arg":[{"op":"num","arg":["0"]},{"op":"div","arg":[{"op":"var","arg":["x"]},{"op":"num","arg":["2"]}]},{"op":"num","arg":["1"]},{"op":"num","arg":["1"]},{"op":"div","arg":[{"op":"var","arg":["x"]},{"op":"num","arg":["2"]}]}]}		274	12	195	0
1174	2015-01-22 15:00:17	{"op":"add","arg":[{"op":"num","arg":["1"]},{"op":"num","arg":["1"]},{"op":"num","arg":["1"]},{"op":"num","arg":["1"]},{"op":"num","arg":["1"]}]}		453	6	186	0
1175	2015-01-22 15:00:35	{"op":"add","arg":[{"op":"num","arg":["1"]},{"op":"num","arg":["1"]},{"op":"num","arg":["1"]},{"op":"num","arg":["1"]},{"op":"num","arg":["1"]},{"op":"num","arg":["1"]},{"op":"num","arg":["1"]},{"op":"num","arg":["1"]},{"op":"num","arg":["1"]},{"op":"num","arg":["1"]},{"op":"num","arg":["1"]},{"op":"num","arg":["1"]},{"op":"num","arg":["1"]}]}		457	14	186	0
1176	2015-01-22 15:01:00	{"op":"add","arg":[{"op":"num","arg":["1"]},{"op":"num","arg":["1"]},{"op":"num","arg":["1"]},{"op":"num","arg":["1"]},{"op":"num","arg":["1"]},{"op":"num","arg":["10000"]},{"op":"num","arg":["1"]},{"op":"num","arg":["1"]},{"op":"num","arg":["1"]},{"op":"num","arg":["1"]},{"op":"num","arg":["1"]},{"op":"num","arg":["1"]},{"op":"num","arg":["1"]}]}		102	14	186	0
1177	2015-01-22 15:01:51	{"op":"add","arg":[{"op":"num","arg":["1"]},{"op":"num","arg":["1"]},{"op":"num","arg":["1"]},{"op":"num","arg":["1"]},{"op":"num","arg":["1"]},{"op":"num","arg":["1"]},{"op":"num","arg":["1"]},{"op":"num","arg":["1"]},{"op":"num","arg":["1"]},{"op":"num","arg":["1"]},{"op":"num","arg":["1"]},{"op":"num","arg":["1"]},{"op":"div","arg":[{"op":"num","arg":["10000"]},{"op":"num","arg":["2"]}]}]}		148	17	186	0
1178	2015-01-22 15:01:59	{"op":"add","arg":[{"op":"num","arg":["0"]}]}		451	2	197	0
1179	2015-01-22 15:02:19	{"op":"add","arg":[{"op":"num","arg":["0"]}]}		451	2	197	0
1180	2015-01-22 15:02:41	{"op":"add","arg":[{"op":"num","arg":["10000"]},{"op":"sin","arg":[{"op":"mul","arg":[{"op":"var","arg":["x"]},{"op":"num","arg":["14"]},{"op":"ln","arg":[{"op":"var","arg":["x"]}]}]}]},{"op":"mul","arg":[{"op":"num","arg":["-0.03"]},{"op":"var","arg":["x"]}]}]}		102	16	186	520
1181	2015-01-22 15:03:10	{"op":"add","arg":[{"op":"num","arg":["545"]},{"op":"sin","arg":[{"op":"mul","arg":[{"op":"var","arg":["x"]},{"op":"num","arg":["14"]},{"op":"ln","arg":[{"op":"var","arg":["x"]}]}]}]},{"op":"mul","arg":[{"op":"num","arg":["-0.03"]},{"op":"var","arg":["x"]}]}]}		2051	16	186	520
1182	2015-01-22 15:03:15	{"op":"add","arg":[{"op":"num","arg":["0"]},{"op":"sub","arg":[{"op":"var","arg":["x"]}]}]}		274	4	198	0
1183	2015-01-22 15:03:37	{"op":"add","arg":[{"op":"num","arg":["0"]},{"op":"sub","arg":[{"op":"var","arg":["x"]}]}]}		274	4	198	0
1184	2015-01-22 15:03:41	{"op":"add","arg":[{"op":"num","arg":["548"]},{"op":"sin","arg":[{"op":"mul","arg":[{"op":"var","arg":["x"]},{"op":"num","arg":["14"]},{"op":"ln","arg":[{"op":"var","arg":["x"]}]}]}]},{"op":"mul","arg":[{"op":"num","arg":["-0.03"]},{"op":"var","arg":["x"]}]}]}		1973	16	186	520
1185	2015-01-22 15:04:07	{"op":"add","arg":[{"op":"num","arg":["547"]},{"op":"sin","arg":[{"op":"mul","arg":[{"op":"var","arg":["x"]},{"op":"num","arg":["14"]},{"op":"ln","arg":[{"op":"var","arg":["x"]}]}]}]},{"op":"mul","arg":[{"op":"num","arg":["-0.03"]},{"op":"var","arg":["x"]}]}]}		1998	16	186	520
1186	2015-01-22 15:04:12	{"op":"add","arg":[{"op":"num","arg":["0"]},{"op":"sub","arg":[{"op":"var","arg":["x"]}]},{"op":"sin","arg":[{"op":"var","arg":["x"]}]},{"op":"mul","arg":[{"op":"var","arg":["x"]},{"op":"num","arg":["2"]}]},{"op":"sub","arg":[{"op":"var","arg":["x"]}]},{"op":"sub","arg":[{"op":"var","arg":["x"]}]},{"op":"ln","arg":[{"op":"var","arg":["x"]}]}]}		155	20	198	0
1187	2015-01-22 15:04:40	{"op":"add","arg":[{"op":"num","arg":["547"]},{"op":"sin","arg":[{"op":"mul","arg":[{"op":"var","arg":["x"]},{"op":"num","arg":["14"]},{"op":"ln","arg":[{"op":"var","arg":["x"]}]}]}]},{"op":"mul","arg":[{"op":"num","arg":["-0.03"]},{"op":"var","arg":["x"]}]},{"op":"num","arg":["1"]},{"op":"num","arg":["1"]},{"op":"num","arg":["1"]},{"op":"num","arg":["1"]},{"op":"num","arg":["1"]},{"op":"num","ar…		1696	29	186	520
1188	2015-01-22 15:05:01	{"op":"add","arg":[{"op":"num","arg":["0"]},{"op":"ln","arg":[{"op":"var","arg":["x"]}]}]}		520	7	199	0
1189	2015-01-22 15:05:16	{"op":"add","arg":[{"op":"num","arg":["547"]},{"op":"sin","arg":[{"op":"mul","arg":[{"op":"var","arg":["x"]},{"op":"num","arg":["14"]},{"op":"ln","arg":[{"op":"var","arg":["x"]}]}]}]},{"op":"mul","arg":[{"op":"num","arg":["-0.03"]},{"op":"var","arg":["x"]}]},{"op":"num","arg":["1"]},{"op":"num","arg":["1"]},{"op":"num","arg":["1"]},{"op":"num","arg":["1"]},{"op":"num","arg":["1"]},{"op":"num","ar…		1806	24	186	520
1190	2015-01-22 15:05:42	{"op":"add","arg":[{"op":"num","arg":["0"]}]}		451	2	200	0
1191	2015-01-22 15:05:55	{"op":"add","arg":[{"op":"num","arg":["528"]},{"op":"sin","arg":[{"op":"mul","arg":[{"op":"var","arg":["x"]},{"op":"num","arg":["14"]},{"op":"ln","arg":[{"op":"var","arg":["x"]}]}]}]},{"op":"mul","arg":[{"op":"num","arg":["-0.03"]},{"op":"var","arg":["x"]}]}]}		2406	16	186	613
1192	2015-01-22 15:06:22	{"op":"add","arg":[{"op":"log","arg":[{"op":"var","arg":["x"]},{"op":"num","arg":["2"]}]},{"op":"log","arg":[{"op":"var","arg":["x"]},{"op":"num","arg":["2"]}]},{"op":"log","arg":[{"op":"var","arg":["x"]},{"op":"num","arg":["2"]}]},{"op":"var","arg":["x"]},{"op":"mul","arg":[{"op":"num","arg":["1.08"]},{"op":"neg","arg":[{"op":"var","arg":["x"]}]}]}]}		1039	24	181	0
1193	2015-01-22 15:06:26	{"op":"add","arg":[{"op":"num","arg":["526"]},{"op":"sin","arg":[{"op":"mul","arg":[{"op":"var","arg":["x"]},{"op":"num","arg":["14"]},{"op":"ln","arg":[{"op":"var","arg":["x"]}]}]}]},{"op":"mul","arg":[{"op":"num","arg":["-0.03"]},{"op":"var","arg":["x"]}]}]}		2404	16	186	613
1194	2015-01-22 15:06:31	{"op":"add","arg":[{"op":"num","arg":["0"]},{"op":"mul","arg":[{"op":"sub","arg":[{"op":"sin","arg":[{"op":"var","arg":["x"]}]}]},{"op":"num","arg":["2"]}]}]}		453	9	200	0
1195	2015-01-22 15:06:34	{"op":"add","arg":[{"op":"log","arg":[{"op":"var","arg":["x"]},{"op":"num","arg":["2"]}]},{"op":"log","arg":[{"op":"var","arg":["x"]},{"op":"num","arg":["2"]}]},{"op":"log","arg":[{"op":"var","arg":["x"]},{"op":"num","arg":["2"]}]},{"op":"var","arg":["x"]},{"op":"mul","arg":[{"op":"num","arg":["1.08"]},{"op":"neg","arg":[{"op":"var","arg":["x"]}]}]}]}		1039	24	181	0
1196	2015-01-22 15:06:45	{"op":"add","arg":[{"op":"log","arg":[{"op":"var","arg":["x"]},{"op":"num","arg":["2"]}]},{"op":"log","arg":[{"op":"var","arg":["x"]},{"op":"num","arg":["2"]}]},{"op":"log","arg":[{"op":"var","arg":["x"]},{"op":"num","arg":["2"]}]},{"op":"var","arg":["x"]},{"op":"mul","arg":[{"op":"num","arg":["1.08"]},{"op":"neg","arg":[{"op":"var","arg":["x"]}]}]}]}		1039	24	181	0
1197	2015-01-22 15:06:55	{"op":"add","arg":[{"op":"log","arg":[{"op":"var","arg":["x"]},{"op":"num","arg":["2"]}]},{"op":"log","arg":[{"op":"var","arg":["x"]},{"op":"num","arg":["2"]}]},{"op":"log","arg":[{"op":"var","arg":["x"]},{"op":"num","arg":["2"]}]},{"op":"var","arg":["x"]},{"op":"mul","arg":[{"op":"num","arg":["1.08"]},{"op":"neg","arg":[{"op":"var","arg":["x"]}]}]}]}		1039	24	181	0
1198	2015-01-22 15:06:58	{"op":"add","arg":[{"op":"sin","arg":[{"op":"mul","arg":[{"op":"var","arg":["x"]},{"op":"num","arg":["14"]},{"op":"ln","arg":[{"op":"var","arg":["x"]}]}]}]},{"op":"mul","arg":[{"op":"num","arg":["-0.03"]},{"op":"var","arg":["x"]}]}]}		434	15	186	613
1199	2015-01-22 15:07:06	{"op":"add","arg":[{"op":"log","arg":[{"op":"var","arg":["x"]},{"op":"num","arg":["2"]}]},{"op":"log","arg":[{"op":"var","arg":["x"]},{"op":"num","arg":["2"]}]},{"op":"log","arg":[{"op":"var","arg":["x"]},{"op":"num","arg":["2"]}]},{"op":"var","arg":["x"]},{"op":"mul","arg":[{"op":"num","arg":["1.08"]},{"op":"neg","arg":[{"op":"var","arg":["x"]}]}]}]}		1039	24	181	0
1200	2015-01-22 15:07:29	{"op":"add","arg":[{"op":"sin","arg":[{"op":"mul","arg":[{"op":"var","arg":["x"]},{"op":"num","arg":["14"]},{"op":"ln","arg":[{"op":"var","arg":["x"]}]}]}]},{"op":"mul","arg":[{"op":"num","arg":["-0.03"]},{"op":"var","arg":["x"]}]},{"op":"num","arg":["527"]}]}		2411	16	186	613
1201	2015-01-22 15:07:50	{"op":"add","arg":[{"op":"num","arg":["0"]},{"op":"var","arg":["x"]}]}		274	3	200	0
1202	2015-01-22 15:08:04	{"op":"add","arg":[{"op":"sin","arg":[{"op":"mul","arg":[{"op":"var","arg":["x"]},{"op":"num","arg":["14"]},{"op":"ln","arg":[{"op":"var","arg":["x"]}]}]}]},{"op":"mul","arg":[{"op":"num","arg":["-0.05"]},{"op":"var","arg":["x"]}]},{"op":"num","arg":["527"]}]}		1571	16	186	613
1203	2015-01-22 15:08:40	{"op":"add","arg":[{"op":"num","arg":["0"]},{"op":"var","arg":["x"]},{"op":"num","arg":["1"]},{"op":"num","arg":["1"]},{"op":"num","arg":["1"]},{"op":"num","arg":["1"]}]}		274	7	200	0
1204	2015-01-22 15:09:31	{"op":"add","arg":[{"op":"sin","arg":[{"op":"mul","arg":[{"op":"var","arg":["x"]},{"op":"num","arg":["14"]}]}]},{"op":"mul","arg":[{"op":"num","arg":["-0.03"]},{"op":"var","arg":["x"]}]},{"op":"num","arg":["527"]}]}		2036	11	186	613
1205	2015-01-22 15:10:07	{"op":"add","arg":[{"op":"num","arg":["0"]}]}		451	2	107	0
1206	2015-01-22 15:10:10	{"op":"add","arg":[{"op":"sin","arg":[{"op":"mul","arg":[{"op":"var","arg":["x"]},{"op":"num","arg":["14"]},{"op":"sin","arg":[{"op":"var","arg":["x"]}]}]}]},{"op":"mul","arg":[{"op":"num","arg":["-0.03"]},{"op":"var","arg":["x"]}]},{"op":"num","arg":["527"]}]}		1950	15	186	613
1207	2015-01-22 15:11:01	{"op":"add","arg":[{"op":"sin","arg":[{"op":"mul","arg":[{"op":"var","arg":["x"]},{"op":"num","arg":["14"]},{"op":"ln","arg":[{"op":"var","arg":["x"]}]}]}]},{"op":"mul","arg":[{"op":"num","arg":["-0.03"]},{"op":"var","arg":["x"]}]},{"op":"num","arg":["527"]}]}		2411	16	186	613
1208	2015-01-22 15:11:34	{"op":"add","arg":[{"op":"sin","arg":[{"op":"mul","arg":[{"op":"var","arg":["x"]},{"op":"num","arg":["14"]},{"op":"ln","arg":[{"op":"var","arg":["x"]}]},{"op":"num","arg":["1"]}]}]},{"op":"mul","arg":[{"op":"num","arg":["-0.03"]},{"op":"var","arg":["x"]}]},{"op":"num","arg":["527"]}]}		2411	17	186	613
1209	2015-01-22 15:12:10	{"op":"add","arg":[{"op":"sin","arg":[{"op":"mul","arg":[{"op":"var","arg":["x"]},{"op":"num","arg":["14"]},{"op":"ln","arg":[{"op":"var","arg":["x"]}]},{"op":"num","arg":["14"]},{"op":"num","arg":["1"]},{"op":"num","arg":["1"]},{"op":"num","arg":["1"]}]}]},{"op":"mul","arg":[{"op":"num","arg":["-0.03"]},{"op":"var","arg":["x"]}]},{"op":"num","arg":["527"]}]}		1892	20	186	613
1210	2015-01-22 15:12:27	{"op":"add","arg":[{"op":"num","arg":["0"]}]}		451	2	201	0
1211	2015-01-22 15:13:29	{"op":"add","arg":[{"op":"pow","arg":[{"op":"var","arg":["x"]},{"op":"num","arg":["2"]}]}]}		111	8	201	0
1212	2015-01-22 15:13:58	{"op":"add","arg":[{"op":"pow","arg":[{"op":"num","arg":["10"]},{"op":"num","arg":["2"]}]}]}		505	8	201	0
1213	2015-01-22 15:14:27	{"op":"add","arg":[{"op":"num","arg":["0"]}]}		451	2	85	0
1214	2015-01-22 15:14:50	{"op":"add","arg":[{"op":"pow","arg":[{"op":"num","arg":["10"]},{"op":"num","arg":["2"]}]},{"op":"sin","arg":[{"op":"var","arg":["x"]}]},{"op":"cos","arg":[{"op":"var","arg":["x"]}]},{"op":"div","arg":[{"op":"var","arg":["x"]},{"op":"num","arg":["2"]}]},{"op":"num","arg":["1"]},{"op":"var","arg":["x"]},{"op":"ln","arg":[{"op":"var","arg":["x"]}]},{"op":"num","arg":["1"]},{"op":"div","arg":[{"op":…		100	68	201	0
1215	2015-01-22 15:15:03	{"op":"add","arg":[{"op":"num","arg":["0"]},{"op":"add","arg":[{"op":"var","arg":["x"]}]},{"op":"sub","arg":[{"op":"pow","arg":[{"op":"var","arg":["x"]},{"op":"num","arg":["2"]}]},{"op":"pow","arg":[{"op":"var","arg":["x"]},{"op":"num","arg":["2"]}]},{"op":"pow","arg":[{"op":"var","arg":["x"]},{"op":"num","arg":["2"]}]},{"op":"pow","arg":[{"op":"var","arg":["x"]},{"op":"num","arg":["2"]}]},{"op":…		97	110	202	0
1216	2015-01-22 15:15:15	{"op":"add","arg":[{"op":"num","arg":["0"]},{"op":"add","arg":[{"op":"var","arg":["x"]}]},{"op":"sub","arg":[{"op":"pow","arg":[{"op":"var","arg":["x"]},{"op":"num","arg":["2"]}]},{"op":"pow","arg":[{"op":"var","arg":["x"]},{"op":"num","arg":["2"]}]},{"op":"pow","arg":[{"op":"var","arg":["x"]},{"op":"num","arg":["2"]}]},{"op":"pow","arg":[{"op":"var","arg":["x"]},{"op":"num","arg":["2"]}]},{"op":…		97	110	202	0
1217	2015-01-22 15:15:42	{"op":"add","arg":[{"op":"var","arg":["x"]}]}		274	2	85	0
1218	2015-01-22 15:15:46	{"op":"add","arg":[{"op":"num","arg":["0"]},{"op":"add","arg":[{"op":"var","arg":["x"]}]},{"op":"mul","arg":[{"op":"var","arg":["x"]},{"op":"num","arg":["2"]}]},{"op":"sin","arg":[{"op":"var","arg":["x"]}]}]}		178	11	202	0
1219	2015-01-22 15:18:56	{"op":"add","arg":[{"op":"log","arg":[{"op":"mul","arg":[{"op":"sin","arg":[{"op":"var","arg":["x"]}]},{"op":"cos","arg":[{"op":"var","arg":["x"]}]},{"op":"var","arg":["x"]},{"op":"neg","arg":[{"op":"num","arg":["100"]}]},{"op":"num","arg":["100"]}]},{"op":"num","arg":["2"]}]}]}		143	19	85	0
1220	2015-01-22 15:19:38	{"op":"add","arg":[{"op":"log","arg":[{"op":"mul","arg":[{"op":"sin","arg":[{"op":"var","arg":["x"]}]},{"op":"cos","arg":[{"op":"var","arg":["x"]}]},{"op":"var","arg":["x"]}]},{"op":"num","arg":["2"]}]}]}		131	16	85	0
1221	2015-01-22 15:20:15	{"op":"add","arg":[{"op":"log","arg":[{"op":"mul","arg":[{"op":"sin","arg":[{"op":"var","arg":["x"]}]},{"op":"cos","arg":[{"op":"var","arg":["x"]}]},{"op":"var","arg":["x"]}]},{"op":"num","arg":["2"]}]},{"op":"sub","arg":[{"op":"var","arg":["x"]},{"op":"num","arg":["1"]}]},{"op":"num","arg":["-10"]}]}		127	20	85	0
1222	2015-01-22 15:30:36	{"op":"add","arg":[{"op":"num","arg":["0"]}]}		451	2	203	0
1223	2015-01-22 15:31:13	{"op":"add","arg":[{"op":"num","arg":["1000"]}]}		443	2	203	0
1224	2015-01-22 15:32:01	{"op":"add","arg":[{"op":"num","arg":["1000"]},{"op":"add","arg":[{"op":"var","arg":["x"]}]},{"op":"add","arg":[{"op":"var","arg":["x"]}]},{"op":"sub","arg":[{"op":"var","arg":["x"]}]},{"op":"mul","arg":[{"op":"var","arg":["x"]},{"op":"num","arg":["2"]}]},{"op":"sin","arg":[{"op":"var","arg":["x"]}]},{"op":"neg","arg":[{"op":"var","arg":["x"]}]},{"op":"pow","arg":[{"op":"var","arg":["x"]},{"op":"…		110	34	203	0
1225	2015-01-22 15:33:55	{"op":"add","arg":[{"op":"num","arg":["527"]},{"op":"sin","arg":[{"op":"mul","arg":[{"op":"var","arg":["x"]},{"op":"num","arg":["15"]},{"op":"ln","arg":[{"op":"var","arg":["x"]}]}]}]},{"op":"mul","arg":[{"op":"num","arg":["-0.03"]},{"op":"var","arg":["x"]}]},{"op":"sin","arg":[{"op":"sub","arg":[{"op":"sin","arg":[{"op":"var","arg":["x"]}]},{"op":"sub","arg":[{"op":"var","arg":["x"]}]},{"op":"mul…		1778	33	92	797
1226	2015-01-22 15:34:38	{"op":"add","arg":[{"op":"num","arg":["527"]},{"op":"sin","arg":[{"op":"mul","arg":[{"op":"var","arg":["x"]},{"op":"num","arg":["15"]},{"op":"ln","arg":[{"op":"var","arg":["x"]}]}]}]},{"op":"mul","arg":[{"op":"num","arg":["-0.03"]},{"op":"var","arg":["x"]}]},{"op":"sin","arg":[{"op":"sub","arg":[{"op":"sin","arg":[{"op":"var","arg":["x"]}]},{"op":"sub","arg":[{"op":"var","arg":["x"]}]},{"op":"mul…		1821	33	92	797
1227	2015-01-22 15:35:37	{"op":"add","arg":[{"op":"num","arg":["527"]},{"op":"sin","arg":[{"op":"mul","arg":[{"op":"var","arg":["x"]},{"op":"num","arg":["15"]},{"op":"ln","arg":[{"op":"var","arg":["x"]}]}]}]},{"op":"mul","arg":[{"op":"num","arg":["-0.03"]},{"op":"var","arg":["x"]}]},{"op":"sin","arg":[{"op":"sub","arg":[{"op":"sin","arg":[{"op":"var","arg":["x"]}]},{"op":"sub","arg":[{"op":"var","arg":["x"]}]},{"op":"mul…		1808	33	92	797
1228	2015-01-22 15:36:10	{"op":"add","arg":[{"op":"num","arg":["527"]},{"op":"sin","arg":[{"op":"mul","arg":[{"op":"var","arg":["x"]},{"op":"num","arg":["15"]},{"op":"ln","arg":[{"op":"var","arg":["x"]}]}]}]},{"op":"mul","arg":[{"op":"num","arg":["-0.03"]},{"op":"var","arg":["x"]}]},{"op":"sin","arg":[{"op":"sub","arg":[{"op":"sin","arg":[{"op":"var","arg":["x"]}]},{"op":"sub","arg":[{"op":"var","arg":["x"]}]},{"op":"mul…		1616	33	92	797
1229	2015-01-22 15:37:16	{"op":"add","arg":[{"op":"num","arg":["0"]},{"op":"add","arg":[{"op":"var","arg":["x"]}]},{"op":"add","arg":[{"op":"var","arg":["x"]}]}]}		199	6	204	0
1230	2015-01-22 15:39:42	{"op":"add","arg":[{"op":"num","arg":["530"]},{"op":"sin","arg":[{"op":"mul","arg":[{"op":"var","arg":["x"]},{"op":"num","arg":["15"]}]}]},{"op":"mul","arg":[{"op":"num","arg":["-0.03"]},{"op":"var","arg":["x"]}]}]}		2181	11	205	386
1231	2015-01-22 15:39:53	{"op":"add","arg":[{"op":"num","arg":["0"]},{"op":"add","arg":[{"op":"var","arg":["x"]}]},{"op":"add","arg":[{"op":"var","arg":["x"]}]}]}		199	6	172	0
1232	2015-01-22 15:40:13	{"op":"add","arg":[{"op":"num","arg":["0"]},{"op":"add","arg":[{"op":"var","arg":["x"]}]},{"op":"add","arg":[{"op":"var","arg":["x"]}]},{"op":"add","arg":[{"op":"var","arg":["x"]}]},{"op":"add","arg":[{"op":"var","arg":["x"]}]}]}		166	10	172	0
1233	2015-01-22 15:40:34	{"op":"add","arg":[{"op":"num","arg":["0"]},{"op":"add","arg":[{"op":"var","arg":["x"]}]},{"op":"add","arg":[{"op":"var","arg":["x"]}]},{"op":"add","arg":[{"op":"var","arg":["x"]}]}]}		178	8	172	0
1234	2015-01-22 15:40:41	{"op":"add","arg":[{"op":"num","arg":["0"]},{"op":"mul","arg":[{"op":"var","arg":["x"]},{"op":"num","arg":["2"]}]},{"op":"sin","arg":[{"op":"var","arg":["x"]}]},{"op":"sin","arg":[{"op":"var","arg":["x"]}]},{"op":"sin","arg":[{"op":"var","arg":["x"]}]}]}		200	17	206	0
1235	2015-01-22 15:41:00	{"op":"add","arg":[{"op":"num","arg":["0"]},{"op":"add","arg":[{"op":"var","arg":["x"]}]}]}		274	4	172	0
1236	2015-01-22 15:41:52	{"op":"add","arg":[{"op":"num","arg":["0"]},{"op":"mul","arg":[{"op":"var","arg":["x"]},{"op":"num","arg":["2"]}]},{"op":"sub","arg":[{"op":"var","arg":["x"]}]},{"op":"add","arg":[{"op":"var","arg":["x"]}]}]}		166	9	207	0
1237	2015-01-22 15:42:24	{"op":"add","arg":[{"op":"num","arg":["100"]}]}		505	2	172	0
1238	2015-01-22 15:42:43	{"op":"add","arg":[{"op":"num","arg":["500"]}]}		1377	2	172	0
1239	2015-01-22 15:43:00	{"op":"add","arg":[{"op":"num","arg":["0"]},{"op":"mul","arg":[{"op":"var","arg":["x"]},{"op":"num","arg":["2"]}]},{"op":"sub","arg":[{"op":"var","arg":["x"]},{"op":"var","arg":["x"]},{"op":"num","arg":["1"]},{"op":"num","arg":["1"]},{"op":"num","arg":["1"]}]},{"op":"add","arg":[{"op":"var","arg":["x"]},{"op":"pow","arg":[{"op":"var","arg":["x"]},{"op":"num","arg":["2"]}]}]}]}		111	20	207	0
1240	2015-01-22 15:43:11	{"op":"add","arg":[{"op":"num","arg":["10000"]}]}		102	2	172	0
1241	2015-01-22 15:43:25	{"op":"add","arg":[{"op":"num","arg":["0"]},{"op":"mul","arg":[{"op":"var","arg":["x"]},{"op":"num","arg":["2"]},{"op":"div","arg":[{"op":"var","arg":["x"]},{"op":"num","arg":["2"]}]}]},{"op":"sub","arg":[{"op":"var","arg":["x"]},{"op":"var","arg":["x"]},{"op":"num","arg":["1"]},{"op":"num","arg":["1"]},{"op":"num","arg":["1"]}]},{"op":"add","arg":[{"op":"var","arg":["x"]},{"op":"pow","arg":[{"op…		109	24	207	0
1242	2015-01-22 15:43:28	{"op":"add","arg":[{"op":"num","arg":["1000"]}]}		443	2	172	0
1243	2015-01-22 15:43:34	{"op":"add","arg":[{"op":"sin","arg":[{"op":"var","arg":["x"]}]},{"op":"sin","arg":[{"op":"var","arg":["x"]}]}]}		453	9	206	0
1244	2015-01-22 15:43:48	{"op":"add","arg":[{"op":"num","arg":["750"]}]}		621	2	172	0
1245	2015-01-22 15:43:52	{"op":"add","arg":[{"op":"num","arg":["0"]},{"op":"add","arg":[{"op":"var","arg":["x"]}]},{"op":"sub","arg":[{"op":"var","arg":["x"]}]}]}		199	6	208	0
1246	2015-01-22 15:44:16	{"op":"add","arg":[{"op":"num","arg":["600"]}]}		955	2	172	0
1247	2015-01-22 15:44:16	{"op":"add","arg":[{"op":"var","arg":["x"]},{"op":"num","arg":["0"]},{"op":"add","arg":[{"op":"var","arg":["x"]}]},{"op":"sin","arg":[{"op":"var","arg":["x"]}]},{"op":"log","arg":[{"op":"var","arg":["x"]},{"op":"num","arg":["2"]}]},{"op":"num","arg":["1"]}]}		196	16	209	0
1248	2015-01-22 15:44:27	{"op":"add","arg":[{"op":"num","arg":["0"]},{"op":"add","arg":[{"op":"var","arg":["x"]}]},{"op":"sub","arg":[{"op":"var","arg":["x"]}]}]}		199	6	208	0
1249	2015-01-22 15:44:35	{"op":"add","arg":[{"op":"num","arg":["300"]}]}		724	2	172	0
1250	2015-01-22 15:44:56	{"op":"add","arg":[{"op":"num","arg":["500"]}]}		1377	2	172	0
1251	2015-01-22 15:45:03	{"op":"add","arg":[{"op":"num","arg":["0"]},{"op":"sin","arg":[{"op":"cos","arg":[{"op":"var","arg":["x"]}]}]},{"op":"cos","arg":[{"op":"var","arg":["x"]}]}]}		451	13	206	0
1252	2015-01-22 15:45:29	{"op":"add","arg":[{"op":"num","arg":["500"]},{"op":"div","arg":[{"op":"var","arg":["x"]},{"op":"num","arg":["2"]}]}]}		366	6	172	0
1253	2015-01-22 15:45:48	{"op":"add","arg":[{"op":"num","arg":["500"]},{"op":"div","arg":[{"op":"var","arg":["x"]},{"op":"num","arg":["500"]}]}]}		1343	6	172	0
1254	2015-01-22 15:45:49	{"op":"add","arg":[{"op":"num","arg":["0"]},{"op":"sin","arg":[{"op":"cos","arg":[{"op":"var","arg":["x"]}]}]},{"op":"cos","arg":[{"op":"ln","arg":[{"op":"var","arg":["x"]}]}]}]}		454	17	206	0
1255	2015-01-22 15:46:01	{"op":"add","arg":[{"op":"num","arg":["0"]},{"op":"add","arg":[{"op":"var","arg":["x"]}]},{"op":"sub","arg":[{"op":"var","arg":["x"]}]},{"op":"sin","arg":[{"op":"var","arg":["x"]}]},{"op":"num","arg":["1"]}]}		199	11	208	0
1256	2015-01-22 15:46:04	{"op":"add","arg":[{"op":"ln","arg":[{"op":"div","arg":[{"op":"num","arg":["1"]},{"op":"mul","arg":[{"op":"sin","arg":[{"op":"add","arg":[{"op":"pow","arg":[{"op":"var","arg":["x"]},{"op":"num","arg":["2"]}]}]}]},{"op":"num","arg":["2"]}]}]}]}]}		451	21	209	0
1257	2015-01-22 15:47:05	{"op":"add","arg":[{"op":"num","arg":["0"]},{"op":"cos","arg":[{"op":"ln","arg":[{"op":"var","arg":["x"]}]}]},{"op":"var","arg":["x"]}]}		275	11	206	0
1258	2015-01-22 15:47:15	{"op":"add","arg":[{"op":"num","arg":["500"]},{"op":"div","arg":[{"op":"var","arg":["x"]},{"op":"num","arg":["500"]}]},{"op":"cos","arg":[{"op":"var","arg":["x"]}]}]}		1411	10	172	0
1259	2015-01-22 15:49:05	{"op":"add","arg":[{"op":"num","arg":["500"]},{"op":"div","arg":[{"op":"var","arg":["x"]},{"op":"num","arg":["500"]}]},{"op":"cos","arg":[{"op":"var","arg":["x"]}]},{"op":"sub","arg":[{"op":"mul","arg":[{"op":"num","arg":["500"]},{"op":"cos","arg":[{"op":"var","arg":["x"]}]}]}]}]}		124	17	172	0
1260	2015-01-22 15:49:35	{"op":"add","arg":[{"op":"num","arg":["500"]},{"op":"div","arg":[{"op":"var","arg":["x"]},{"op":"num","arg":["500"]}]},{"op":"cos","arg":[{"op":"var","arg":["x"]}]},{"op":"sub","arg":[{"op":"mul","arg":[{"op":"num","arg":["10"]},{"op":"cos","arg":[{"op":"var","arg":["x"]}]}]}]}]}		884	17	172	0
1261	2015-01-22 15:50:13	{"op":"add","arg":[{"op":"num","arg":["0"]},{"op":"mul","arg":[{"op":"var","arg":["x"]},{"op":"num","arg":["2"]}]},{"op":"sin","arg":[{"op":"var","arg":["x"]}]},{"op":"pow","arg":[{"op":"var","arg":["x"]},{"op":"num","arg":["2"]}]}]}		111	16	210	0
1262	2015-01-22 15:50:22	{"op":"add","arg":[{"op":"num","arg":["0"]}]}		451	2	211	0
1263	2015-01-22 15:51:32	{"op":"add","arg":[{"op":"num","arg":["400"]},{"op":"cos","arg":[{"op":"var","arg":["x"]}]},{"op":"sub","arg":[{"op":"mul","arg":[{"op":"num","arg":["10"]},{"op":"cos","arg":[{"op":"var","arg":["x"]}]}]}]},{"op":"mul","arg":[{"op":"sin","arg":[{"op":"var","arg":["x"]}]},{"op":"pow","arg":[{"op":"var","arg":["x"]},{"op":"num","arg":["10"]}]}]}]}		100	25	172	0
1264	2015-01-22 15:51:54	{"op":"add","arg":[{"op":"num","arg":["450"]}]}		1195	2	59	0
1265	2015-01-22 15:51:55	{"op":"add","arg":[{"op":"num","arg":["10"]},{"op":"var","arg":["x"]},{"op":"cos","arg":[{"op":"var","arg":["x"]}]}]}		275	7	210	0
1266	2015-01-22 15:52:12	{"op":"add","arg":[{"op":"num","arg":["0"]},{"op":"cos","arg":[{"op":"var","arg":["x"]}]},{"op":"var","arg":["x"]},{"op":"pow","arg":[{"op":"var","arg":["x"]},{"op":"num","arg":["2"]}]}]}		111	14	212	0
1267	2015-01-22 15:52:31	{"op":"add","arg":[{"op":"num","arg":["550"]},{"op":"sin","arg":[{"op":"mul","arg":[{"op":"var","arg":["x"]},{"op":"num","arg":["14"]}]}]},{"op":"mul","arg":[{"op":"num","arg":["-0.03"]},{"op":"var","arg":["x"]}]}]}		1855	11	59	374
1268	2015-01-22 15:53:01	{"op":"add","arg":[{"op":"num","arg":["550"]},{"op":"sin","arg":[{"op":"mul","arg":[{"op":"var","arg":["x"]},{"op":"num","arg":["14"]}]}]},{"op":"mul","arg":[{"op":"num","arg":["-0.05"]},{"op":"var","arg":["x"]}]}]}		1750	11	59	374
1269	2015-01-22 15:53:15	{"op":"add","arg":[{"op":"num","arg":["0"]},{"op":"var","arg":["x"]},{"op":"ln","arg":[{"op":"num","arg":["1"]}]},{"op":"add","arg":[{"op":"cos","arg":[{"op":"pow","arg":[{"op":"div","arg":[{"op":"mul","arg":[{"op":"var","arg":["x"]},{"op":"num","arg":["2"]}]},{"op":"num","arg":["2"]}]},{"op":"num","arg":["2"]}]}]}]}]}		274	24	213	0
1270	2015-01-22 15:53:24	{"op":"add","arg":[{"op":"num","arg":["0"]},{"op":"cos","arg":[{"op":"var","arg":["x"]}]},{"op":"var","arg":["x"]},{"op":"pow","arg":[{"op":"var","arg":["x"]},{"op":"num","arg":["2"]}]}]}		111	14	212	1266
1271	2015-01-22 15:53:24	{"op":"add","arg":[{"op":"num","arg":["550"]},{"op":"sin","arg":[{"op":"mul","arg":[{"op":"var","arg":["x"]},{"op":"num","arg":["14"]}]}]},{"op":"mul","arg":[{"op":"num","arg":["-0.04"]},{"op":"var","arg":["x"]}]}]}		2024	11	59	374
1272	2015-01-22 15:53:34	{"op":"add","arg":[{"op":"num","arg":["10"]},{"op":"cos","arg":[{"op":"var","arg":["x"]}]},{"op":"pow","arg":[{"op":"var","arg":["x"]},{"op":"num","arg":["2"]}]}]}		111	13	210	0
1273	2015-01-22 15:54:07	{"op":"add","arg":[{"op":"num","arg":["527"]},{"op":"sin","arg":[{"op":"mul","arg":[{"op":"var","arg":["x"]},{"op":"num","arg":["14"]},{"op":"ln","arg":[{"op":"var","arg":["x"]}]}]}]},{"op":"mul","arg":[{"op":"num","arg":["-0.03"]},{"op":"var","arg":["x"]}]}]}		2411	16	59	664
1274	2015-01-22 15:54:31	{"op":"add","arg":[{"op":"num","arg":["7"]},{"op":"cos","arg":[{"op":"var","arg":["x"]}]},{"op":"var","arg":["x"]},{"op":"pow","arg":[{"op":"var","arg":["x"]},{"op":"num","arg":["2"]}]}]}		111	14	212	1266
1275	2015-01-22 15:54:43	{"op":"add","arg":[{"op":"num","arg":["527"]},{"op":"sin","arg":[{"op":"mul","arg":[{"op":"var","arg":["x"]},{"op":"num","arg":["3"]},{"op":"ln","arg":[{"op":"var","arg":["x"]}]}]}]},{"op":"mul","arg":[{"op":"num","arg":["-0.03"]},{"op":"var","arg":["x"]}]}]}		1950	16	59	664
1276	2015-01-22 15:55:18	{"op":"add","arg":[{"op":"num","arg":["527"]},{"op":"sin","arg":[{"op":"mul","arg":[{"op":"var","arg":["x"]},{"op":"num","arg":["0.3"]},{"op":"ln","arg":[{"op":"var","arg":["x"]}]}]}]},{"op":"mul","arg":[{"op":"num","arg":["-0.03"]},{"op":"var","arg":["x"]}]}]}		2003	16	59	664
1277	2015-01-22 15:55:33	{"op":"add","arg":[{"op":"num","arg":["527"]},{"op":"sin","arg":[{"op":"mul","arg":[{"op":"var","arg":["x"]},{"op":"num","arg":["0.3"]}]}]},{"op":"mul","arg":[{"op":"num","arg":["-0.03"]},{"op":"var","arg":["x"]}]}]}		1842	11	59	664
1278	2015-01-22 15:55:38	{"op":"add","arg":[{"op":"num","arg":["0"]},{"op":"add","arg":[{"op":"var","arg":["x"]}]},{"op":"mul","arg":[{"op":"var","arg":["x"]},{"op":"num","arg":["2"]}]},{"op":"log","arg":[{"op":"var","arg":["x"]},{"op":"num","arg":["2"]}]}]}		176	13	214	0
1279	2015-01-22 15:55:44	{"op":"add","arg":[{"op":"num","arg":["7"]},{"op":"cos","arg":[{"op":"var","arg":["x"]}]},{"op":"var","arg":["x"]},{"op":"pow","arg":[{"op":"var","arg":["x"]},{"op":"num","arg":["2"]}]},{"op":"div","arg":[{"op":"mul","arg":[{"op":"var","arg":["x"]},{"op":"num","arg":["2"]}]},{"op":"sin","arg":[{"op":"var","arg":["x"]}]}]}]}		111	23	212	1266
1280	2015-01-22 15:55:58	{"op":"add","arg":[{"op":"num","arg":["0"]},{"op":"sin","arg":[{"op":"var","arg":["x"]}]},{"op":"mul","arg":[{"op":"var","arg":["x"]},{"op":"num","arg":["2"]}]},{"op":"sub","arg":[{"op":"var","arg":["x"]}]},{"op":"add","arg":[{"op":"var","arg":["x"]}]},{"op":"sub","arg":[{"op":"var","arg":["x"]}]},{"op":"mul","arg":[{"op":"var","arg":["x"]},{"op":"num","arg":["2"]}]}]}		149	18	215	0
1281	2015-01-22 15:56:24	{"op":"add","arg":[{"op":"num","arg":["0"]},{"op":"sin","arg":[{"op":"var","arg":["x"]}]},{"op":"mul","arg":[{"op":"var","arg":["x"]},{"op":"num","arg":["2"]}]},{"op":"sub","arg":[{"op":"var","arg":["x"]}]},{"op":"add","arg":[{"op":"var","arg":["x"]}]},{"op":"sub","arg":[{"op":"var","arg":["x"]}]},{"op":"mul","arg":[{"op":"var","arg":["x"]},{"op":"num","arg":["2"]}]},{"op":"sin","arg":[{"op":"var…		107	153	215	0
1282	2015-01-22 15:56:25	{"op":"add","arg":[{"op":"num","arg":["527"]},{"op":"mul","arg":[{"op":"sin","arg":[{"op":"mul","arg":[{"op":"var","arg":["x"]},{"op":"num","arg":["0.3"]}]}]},{"op":"num","arg":["3"]}]},{"op":"mul","arg":[{"op":"num","arg":["-0.03"]},{"op":"var","arg":["x"]}]}]}		1520	13	59	664
1283	2015-01-22 15:56:56	{"op":"add","arg":[{"op":"num","arg":["537"]},{"op":"mul","arg":[{"op":"sin","arg":[{"op":"mul","arg":[{"op":"var","arg":["x"]},{"op":"num","arg":["0.3"]}]}]},{"op":"num","arg":["1.5"]}]},{"op":"mul","arg":[{"op":"num","arg":["-0.04"]},{"op":"var","arg":["x"]}]}]}		1605	13	59	664
1284	2015-01-22 15:57:48	{"op":"add","arg":[{"op":"num","arg":["600"]}]}		955	2	172	0
1285	2015-01-22 15:58:14	{"op":"add","arg":[{"op":"num","arg":["600"]},{"op":"sin","arg":[{"op":"var","arg":["x"]}]}]}		944	6	172	0
1286	2015-01-22 15:58:47	{"op":"add","arg":[{"op":"num","arg":["600"]},{"op":"sin","arg":[{"op":"var","arg":["x"]}]},{"op":"cos","arg":[{"op":"var","arg":["x"]}]}]}		941	10	172	0
1287	2015-01-22 15:58:54	{"op":"add","arg":[{"op":"num","arg":["0"]}]}		451	2	216	0
1288	2015-01-22 15:59:08	{"op":"add","arg":[{"op":"num","arg":["0"]}]}		451	2	216	0
1289	2015-01-22 15:59:16	{"op":"add","arg":[{"op":"num","arg":["550"]},{"op":"sin","arg":[{"op":"var","arg":["x"]}]},{"op":"cos","arg":[{"op":"var","arg":["x"]}]}]}		1208	10	172	0
1290	2015-01-22 15:59:42	{"op":"add","arg":[{"op":"num","arg":["550"]},{"op":"sin","arg":[{"op":"var","arg":["x"]}]},{"op":"cos","arg":[{"op":"var","arg":["x"]}]},{"op":"sin","arg":[{"op":"var","arg":["x"]}]}]}		1188	14	172	0
1291	2015-01-22 15:59:46	{"op":"add","arg":[{"op":"num","arg":["0"]},{"op":"mul","arg":[{"op":"var","arg":["x"]},{"op":"num","arg":["2"]}]},{"op":"add","arg":[{"op":"var","arg":["x"]}]},{"op":"add","arg":[{"op":"var","arg":["x"]}]},{"op":"sub","arg":[{"op":"var","arg":["x"]}]}]}		156	11	216	0
1292	2015-01-22 16:00:56	{"op":"add","arg":[{"op":"num","arg":["550"]},{"op":"sin","arg":[{"op":"var","arg":["x"]}]},{"op":"cos","arg":[{"op":"div","arg":[{"op":"mul","arg":[{"op":"sin","arg":[{"op":"var","arg":["x"]}]},{"op":"num","arg":["2"]}]},{"op":"num","arg":["2"]}]}]},{"op":"div","arg":[{"op":"num","arg":["2"]},{"op":"num","arg":["2"]}]},{"op":"num","arg":["100"]}]}		739	23	172	0
1293	2015-01-22 16:01:15	{"op":"add","arg":[{"op":"num","arg":["500"]},{"op":"sin","arg":[{"op":"var","arg":["x"]}]},{"op":"cos","arg":[{"op":"div","arg":[{"op":"mul","arg":[{"op":"sin","arg":[{"op":"var","arg":["x"]}]},{"op":"num","arg":["2"]}]},{"op":"num","arg":["2"]}]}]},{"op":"div","arg":[{"op":"num","arg":["2"]},{"op":"num","arg":["2"]}]},{"op":"num","arg":["100"]}]}		867	23	172	0
1294	2015-01-22 16:01:26	{"op":"add","arg":[{"op":"num","arg":["10"]}]}		456	2	217	0
1295	2015-01-22 16:01:35	{"op":"add","arg":[{"op":"num","arg":["450"]},{"op":"sin","arg":[{"op":"var","arg":["x"]}]},{"op":"cos","arg":[{"op":"div","arg":[{"op":"mul","arg":[{"op":"sin","arg":[{"op":"var","arg":["x"]}]},{"op":"num","arg":["2"]}]},{"op":"num","arg":["2"]}]}]},{"op":"div","arg":[{"op":"num","arg":["2"]},{"op":"num","arg":["2"]}]},{"op":"num","arg":["100"]}]}		1065	23	172	0
1296	2015-01-22 16:01:37	{"op":"add","arg":[{"op":"num","arg":["0"]}]}		451	2	218	0
1297	2015-01-22 16:01:46	{"op":"add","arg":[{"op":"num","arg":["0"]}]}		451	2	218	0
1298	2015-01-22 16:01:54	{"op":"add","arg":[{"op":"num","arg":["400"]},{"op":"sin","arg":[{"op":"var","arg":["x"]}]},{"op":"cos","arg":[{"op":"div","arg":[{"op":"mul","arg":[{"op":"sin","arg":[{"op":"var","arg":["x"]}]},{"op":"num","arg":["2"]}]},{"op":"num","arg":["2"]}]}]},{"op":"div","arg":[{"op":"num","arg":["2"]},{"op":"num","arg":["2"]}]},{"op":"num","arg":["100"]}]}		1327	23	172	0
1299	2015-01-22 16:02:02	{"op":"add","arg":[{"op":"num","arg":["10"]},{"op":"neg","arg":[{"op":"var","arg":["x"]}]},{"op":"pow","arg":[{"op":"var","arg":["x"]},{"op":"num","arg":["2"]}]},{"op":"pow","arg":[{"op":"var","arg":["x"]},{"op":"num","arg":["2"]}]}]}		109	18	217	0
1300	2015-01-22 16:02:05	{"op":"add","arg":[{"op":"num","arg":["0"]}]}		451	2	219	0
1301	2015-01-22 16:02:11	{"op":"add","arg":[{"op":"num","arg":["10"]},{"op":"neg","arg":[{"op":"var","arg":["x"]}]},{"op":"pow","arg":[{"op":"var","arg":["x"]},{"op":"num","arg":["2"]}]},{"op":"pow","arg":[{"op":"var","arg":["x"]},{"op":"num","arg":["2"]}]}]}		109	18	217	0
1302	2015-01-22 16:02:11	{"op":"add","arg":[{"op":"num","arg":["350"]},{"op":"sin","arg":[{"op":"var","arg":["x"]}]},{"op":"cos","arg":[{"op":"div","arg":[{"op":"mul","arg":[{"op":"sin","arg":[{"op":"var","arg":["x"]}]},{"op":"num","arg":["2"]}]},{"op":"num","arg":["2"]}]}]},{"op":"div","arg":[{"op":"num","arg":["2"]},{"op":"num","arg":["2"]}]},{"op":"num","arg":["100"]}]}		1416	23	172	0
1303	2015-01-22 16:02:14	{"op":"add","arg":[{"op":"num","arg":["0"]},{"op":"neg","arg":[{"op":"var","arg":["x"]}]},{"op":"div","arg":[{"op":"var","arg":["x"]},{"op":"num","arg":["2"]}]},{"op":"num","arg":["1"]},{"op":"var","arg":["x"]},{"op":"ln","arg":[{"op":"var","arg":["x"]}]},{"op":"var","arg":["x"]},{"op":"var","arg":["x"]},{"op":"var","arg":["x"]},{"op":"var","arg":["x"]}]}		159	19	218	0
1304	2015-01-22 16:03:14	{"op":"add","arg":[{"op":"num","arg":["0"]}]}		451	2	220	0
1305	2015-01-22 16:03:25	{"op":"add","arg":[{"op":"num","arg":["0"]},{"op":"neg","arg":[{"op":"var","arg":["x"]}]},{"op":"div","arg":[{"op":"var","arg":["x"]},{"op":"num","arg":["2"]}]},{"op":"num","arg":["1"]},{"op":"var","arg":["x"]},{"op":"ln","arg":[{"op":"var","arg":["x"]}]},{"op":"add","arg":[{"op":"sub","arg":[{"op":"var","arg":["x"]}]}]}]}		222	18	218	0
1306	2015-01-22 16:03:37	{"op":"add","arg":[{"op":"num","arg":["5"]}]}		453	2	221	0
1307	2015-01-22 16:03:57	{"op":"add","arg":[{"op":"num","arg":["527"]},{"op":"sin","arg":[{"op":"mul","arg":[{"op":"var","arg":["x"]},{"op":"num","arg":["14"]},{"op":"ln","arg":[{"op":"var","arg":["x"]}]}]}]},{"op":"mul","arg":[{"op":"num","arg":["-0.03"]},{"op":"var","arg":["x"]}]}]}		2411	16	218	520
1308	2015-01-22 16:04:24	{"op":"add","arg":[{"op":"num","arg":["5"]},{"op":"sin","arg":[{"op":"sub","arg":[{"op":"var","arg":["x"]}]}]}]}		455	7	221	0
1309	2015-01-22 16:04:28	{"op":"add","arg":[{"op":"num","arg":["0"]},{"op":"sub","arg":[{"op":"var","arg":["x"]}]},{"op":"mul","arg":[{"op":"var","arg":["x"]},{"op":"num","arg":["2"]}]},{"op":"sin","arg":[{"op":"var","arg":["x"]}]},{"op":"mul","arg":[{"op":"var","arg":["x"]},{"op":"num","arg":["2"]}]},{"op":"sub","arg":[{"op":"var","arg":["x"]}]}]}		152	16	222	0
1310	2015-01-22 16:10:10	{"op":"add","arg":[{"op":"var","arg":["x"]},{"op":"mul","arg":[{"op":"cos","arg":[{"op":"var","arg":["x"]}]},{"op":"sin","arg":[{"op":"var","arg":["x"]}]}]},{"op":"num","arg":["1"]}]}		281	12	220	0
1311	2015-01-22 16:11:02	{"op":"add","arg":[{"op":"var","arg":["x"]},{"op":"mul","arg":[{"op":"cos","arg":[{"op":"var","arg":["x"]}]},{"op":"sin","arg":[{"op":"var","arg":["x"]}]}]},{"op":"num","arg":["50"]}]}		281	12	220	0
1312	2015-01-22 16:11:53	{"op":"add","arg":[{"op":"num","arg":["0"]}]}		451	2	223	0
1313	2015-01-22 16:12:02	{"op":"add","arg":[{"op":"num","arg":["0"]}]}		451	2	223	0
1314	2015-01-22 16:12:14	{"op":"add","arg":[{"op":"num","arg":["0"]}]}		451	2	223	0
1315	2015-01-22 16:14:00	{"op":"add","arg":[{"op":"num","arg":["40"]}]}		471	2	224	0
1316	2015-01-22 16:14:51	{"op":"add","arg":[{"op":"num","arg":["50"]},{"op":"sin","arg":[{"op":"var","arg":["x"]}]},{"op":"pow","arg":[{"op":"var","arg":["x"]},{"op":"num","arg":["2"]}]},{"op":"div","arg":[{"op":"var","arg":["x"]},{"op":"num","arg":["2"]}]},{"op":"num","arg":["1"]},{"op":"var","arg":["x"]},{"op":"sub","arg":[{"op":"var","arg":["x"]}]},{"op":"mul","arg":[{"op":"var","arg":["x"]},{"op":"num","arg":["2"]}]}…		111	24	225	0
1317	2015-01-22 16:15:02	{"op":"add","arg":[{"op":"num","arg":["50"]},{"op":"sin","arg":[{"op":"var","arg":["x"]}]},{"op":"pow","arg":[{"op":"var","arg":["x"]},{"op":"num","arg":["2"]}]},{"op":"div","arg":[{"op":"var","arg":["x"]},{"op":"num","arg":["2"]}]},{"op":"num","arg":["1"]},{"op":"var","arg":["x"]},{"op":"sub","arg":[{"op":"var","arg":["x"]}]},{"op":"mul","arg":[{"op":"var","arg":["x"]},{"op":"num","arg":["2"]}]}…		111	24	225	0
1318	2015-01-22 16:15:05	{"op":"add","arg":[{"op":"num","arg":["40"]},{"op":"add","arg":[{"op":"var","arg":["x"]}]},{"op":"mul","arg":[{"op":"var","arg":["x"]},{"op":"num","arg":["40"]}]}]}		118	7	224	0
1319	2015-01-22 16:15:16	{"op":"add","arg":[{"op":"num","arg":["40"]},{"op":"add","arg":[{"op":"var","arg":["x"]}]},{"op":"mul","arg":[{"op":"var","arg":["x"]},{"op":"num","arg":["40"]}]}]}		118	7	224	0
1320	2015-01-22 16:15:36	{"op":"add","arg":[{"op":"num","arg":["10"]},{"op":"add","arg":[{"op":"var","arg":["x"]}]},{"op":"mul","arg":[{"op":"var","arg":["x"]},{"op":"num","arg":["40"]}]}]}		118	7	224	0
1321	2015-01-22 16:15:56	{"op":"add","arg":[{"op":"num","arg":["530"]},{"op":"sin","arg":[{"op":"mul","arg":[{"op":"var","arg":["x"]},{"op":"num","arg":["15"]}]}]},{"op":"mul","arg":[{"op":"num","arg":["-0.03"]},{"op":"var","arg":["x"]}]},{"op":"add","arg":[{"op":"sub","arg":[{"op":"var","arg":["x"]}]},{"op":"mul","arg":[{"op":"sin","arg":[{"op":"var","arg":["x"]}]},{"op":"sin","arg":[{"op":"var","arg":["x"]}]},{"op":"po…		107	30	226	386
1322	2015-01-22 16:16:24	{"op":"add","arg":[{"op":"num","arg":["527"]},{"op":"sin","arg":[{"op":"mul","arg":[{"op":"num","arg":["14"]},{"op":"ln","arg":[{"op":"var","arg":["x"]}]}]}]},{"op":"mul","arg":[{"op":"num","arg":["-0.03"]},{"op":"var","arg":["x"]}]}]}		1988	15	224	520
1323	2015-01-22 16:16:27	{"op":"add","arg":[{"op":"num","arg":["100"]},{"op":"cos","arg":[{"op":"cos","arg":[{"op":"var","arg":["x"]}]}]},{"op":"var","arg":["x"]},{"op":"pow","arg":[{"op":"cos","arg":[{"op":"var","arg":["x"]}]},{"op":"neg","arg":[{"op":"var","arg":["x"]}]}]}]}		274	21	225	0
1324	2015-01-22 16:16:33	{"op":"add","arg":[{"op":"num","arg":["527"]},{"op":"sin","arg":[{"op":"mul","arg":[{"op":"num","arg":["14"]},{"op":"ln","arg":[{"op":"var","arg":["x"]}]}]}]},{"op":"mul","arg":[{"op":"num","arg":["-0.03"]},{"op":"var","arg":["x"]}]}]}		1988	15	224	520
1325	2015-01-22 16:17:26	{"op":"add","arg":[{"op":"num","arg":["0"]},{"op":"add","arg":[{"op":"var","arg":["x"]}]},{"op":"add","arg":[{"op":"pow","arg":[{"op":"sin","arg":[{"op":"var","arg":["x"]}]},{"op":"num","arg":["2"]}]},{"op":"var","arg":["x"]}]}]}		195	16	227	0
1326	2015-01-22 16:18:12	{"op":"add","arg":[{"op":"num","arg":["0"]},{"op":"sin","arg":[{"op":"var","arg":["x"]}]}]}		452	6	227	0
1327	2015-01-22 16:19:37	{"op":"add","arg":[{"op":"num","arg":["0"]},{"op":"sin","arg":[{"op":"var","arg":["x"]}]},{"op":"sub","arg":[{"op":"sin","arg":[{"op":"var","arg":["x"]}]},{"op":"cos","arg":[{"op":"var","arg":["x"]}]}]}]}		453	15	227	0
1328	2015-01-22 16:20:19	{"op":"add","arg":[{"op":"mul","arg":[{"op":"var","arg":["x"]},{"op":"num","arg":["2"]}]},{"op":"num","arg":["0"]},{"op":"sin","arg":[{"op":"var","arg":["x"]}]},{"op":"sub","arg":[{"op":"sin","arg":[{"op":"var","arg":["x"]}]},{"op":"cos","arg":[{"op":"var","arg":["x"]}]}]}]}		199	18	227	0
1329	2015-01-22 16:20:58	{"op":"add","arg":[{"op":"num","arg":["0"]},{"op":"sin","arg":[{"op":"var","arg":["x"]}]},{"op":"sub","arg":[{"op":"sin","arg":[{"op":"var","arg":["x"]}]},{"op":"cos","arg":[{"op":"var","arg":["x"]}]},{"op":"pow","arg":[{"op":"var","arg":["x"]},{"op":"num","arg":["2"]}]}]}]}		105	22	227	0
1330	2015-01-22 16:21:14	{"op":"add","arg":[{"op":"num","arg":["0"]}]}		451	2	228	0
1331	2015-01-22 16:21:26	{"op":"add","arg":[{"op":"num","arg":["0"]}]}		451	2	228	0
1332	2015-01-22 16:21:31	{"op":"add","arg":[{"op":"num","arg":["0"]},{"op":"sin","arg":[{"op":"var","arg":["x"]}]},{"op":"sub","arg":[{"op":"sin","arg":[{"op":"var","arg":["x"]}]},{"op":"cos","arg":[{"op":"var","arg":["x"]}]},{"op":"pow","arg":[{"op":"var","arg":["x"]},{"op":"num","arg":["2"]}]},{"op":"neg","arg":[{"op":"var","arg":["x"]}]}]}]}		105	24	227	0
1333	2015-01-22 16:21:40	{"op":"add","arg":[{"op":"num","arg":["0"]}]}		451	2	229	0
1334	2015-01-22 16:22:02	{"op":"add","arg":[{"op":"num","arg":["0"]},{"op":"sin","arg":[{"op":"var","arg":["x"]}]}]}		452	6	229	0
1335	2015-01-22 16:22:08	{"op":"add","arg":[{"op":"num","arg":["0"]},{"op":"sin","arg":[{"op":"var","arg":["x"]}]},{"op":"mul","arg":[{"op":"var","arg":["x"]},{"op":"num","arg":["2"]}]}]}		199	9	227	0
1336	2015-01-22 16:22:11	{"op":"add","arg":[{"op":"num","arg":["0"]},{"op":"add","arg":[{"op":"var","arg":["x"]}]},{"op":"sub","arg":[{"op":"var","arg":["x"]}]},{"op":"mul","arg":[{"op":"var","arg":["x"]},{"op":"num","arg":["2"]}]},{"op":"sin","arg":[{"op":"var","arg":["x"]}]}]}		166	13	228	0
1337	2015-01-22 16:22:15	{"op":"add","arg":[{"op":"num","arg":["1"]}]}		451	2	230	0
1338	2015-01-22 16:22:45	{"op":"add","arg":[{"op":"num","arg":["5"]},{"op":"sin","arg":[{"op":"var","arg":["x"]}]},{"op":"mul","arg":[{"op":"var","arg":["x"]},{"op":"num","arg":["7"]}]}]}		149	9	227	0
1339	2015-01-22 16:22:55	{"op":"add","arg":[{"op":"num","arg":["0"]}]}		451	2	231	0
1340	2015-01-22 16:23:10	{"op":"add","arg":[{"op":"num","arg":["0"]},{"op":"sin","arg":[{"op":"var","arg":["x"]}]},{"op":"var","arg":["x"]}]}		275	7	229	0
1341	2015-01-22 16:23:13	{"op":"add","arg":[{"op":"num","arg":["0"]},{"op":"sub","arg":[{"op":"var","arg":["x"]}]},{"op":"add","arg":[{"op":"var","arg":["x"]}]},{"op":"add","arg":[{"op":"sub","arg":[{"op":"var","arg":["x"]}]},{"op":"sub","arg":[{"op":"var","arg":["x"]}]},{"op":"add","arg":[{"op":"var","arg":["x"]}]},{"op":"add","arg":[{"op":"var","arg":["x"]}]}]},{"op":"add","arg":[{"op":"var","arg":["x"]}]},{"op":"add",…		144	21	232	0
1342	2015-01-22 16:23:28	{"op":"add","arg":[{"op":"num","arg":["5"]},{"op":"sin","arg":[{"op":"num","arg":["900"]}]}]}		457	6	227	0
1343	2015-01-22 16:23:32	{"op":"add","arg":[{"op":"num","arg":["0"]},{"op":"add","arg":[{"op":"var","arg":["x"]}]},{"op":"sub","arg":[{"op":"var","arg":["x"]},{"op":"var","arg":["x"]},{"op":"num","arg":["1"]}]},{"op":"mul","arg":[{"op":"var","arg":["x"]},{"op":"num","arg":["2"]}]},{"op":"sin","arg":[{"op":"var","arg":["x"]}]}]}		178	15	228	0
1344	2015-01-22 16:23:40	{"op":"add","arg":[{"op":"num","arg":["0"]},{"op":"sub","arg":[{"op":"var","arg":["x"]}]},{"op":"mul","arg":[{"op":"var","arg":["x"]},{"op":"num","arg":["2"]}]},{"op":"sin","arg":[{"op":"var","arg":["x"]}]}]}		178	11	231	0
1345	2015-01-22 16:23:43	{"op":"add","arg":[{"op":"num","arg":["0"]},{"op":"sin","arg":[{"op":"var","arg":["x"]}]},{"op":"cos","arg":[{"op":"var","arg":["x"]}]}]}		453	10	229	0
1346	2015-01-22 16:23:46	{"op":"add","arg":[{"op":"num","arg":["5"]},{"op":"var","arg":["x"]},{"op":"cos","arg":[{"op":"var","arg":["x"]}]}]}		274	7	230	0
1347	2015-01-22 16:24:19	{"op":"add","arg":[{"op":"num","arg":["5"]},{"op":"sin","arg":[{"op":"num","arg":["900"]}]},{"op":"ln","arg":[{"op":"var","arg":["x"]}]}]}		529	11	227	0
1348	2015-01-22 16:24:23	{"op":"add","arg":[{"op":"num","arg":["0"]},{"op":"sin","arg":[{"op":"var","arg":["x"]}]},{"op":"cos","arg":[{"op":"var","arg":["x"]}]},{"op":"add","arg":[{"op":"neg","arg":[{"op":"var","arg":["x"]}]}]}]}		229	13	229	0
1349	2015-01-22 16:24:41	{"op":"add","arg":[{"op":"num","arg":["40"]},{"op":"sin","arg":[{"op":"num","arg":["900"]}]},{"op":"ln","arg":[{"op":"var","arg":["x"]}]}]}		557	11	227	0
1350	2015-01-22 16:24:48	{"op":"add","arg":[{"op":"num","arg":["550"]},{"op":"sin","arg":[{"op":"mul","arg":[{"op":"var","arg":["x"]},{"op":"num","arg":["14"]},{"op":"ln","arg":[{"op":"var","arg":["x"]}]}]}]},{"op":"mul","arg":[{"op":"num","arg":["-0.03"]},{"op":"var","arg":["x"]}]}]}		1926	16	230	1307
1351	2015-01-22 16:25:01	{"op":"add","arg":[{"op":"num","arg":["0"]},{"op":"sin","arg":[{"op":"num","arg":["900"]}]},{"op":"ln","arg":[{"op":"var","arg":["x"]}]}]}		526	11	227	0
1352	2015-01-22 16:25:24	{"op":"add","arg":[{"op":"num","arg":["520"]},{"op":"sin","arg":[{"op":"mul","arg":[{"op":"var","arg":["x"]},{"op":"num","arg":["14"]},{"op":"ln","arg":[{"op":"var","arg":["x"]}]}]}]},{"op":"mul","arg":[{"op":"num","arg":["-0.03"]},{"op":"var","arg":["x"]}]}]}		2281	16	230	1307
1353	2015-01-22 16:25:33	{"op":"add","arg":[{"op":"num","arg":["0"]},{"op":"sin","arg":[{"op":"num","arg":["900"]}]},{"op":"ln","arg":[{"op":"var","arg":["x"]}]},{"op":"log","arg":[{"op":"var","arg":["x"]},{"op":"num","arg":["2"]}]}]}		696	17	227	0
1354	2015-01-22 16:26:04	{"op":"add","arg":[{"op":"num","arg":["0"]},{"op":"sin","arg":[{"op":"var","arg":["x"]}]}]}		452	6	177	0
1355	2015-01-22 16:26:35	{"op":"add","arg":[{"op":"num","arg":["0"]},{"op":"sin","arg":[{"op":"var","arg":["x"]}]},{"op":"pow","arg":[{"op":"var","arg":["x"]},{"op":"num","arg":["2"]}]}]}		111	13	177	0
1356	2015-01-22 16:26:54	{"op":"add","arg":[{"op":"num","arg":["520"]},{"op":"sin","arg":[{"op":"mul","arg":[{"op":"var","arg":["x"]},{"op":"num","arg":["5"]},{"op":"ln","arg":[{"op":"var","arg":["x"]}]}]}]},{"op":"mul","arg":[{"op":"num","arg":["-0.1"]},{"op":"var","arg":["x"]}]}]}		922	16	230	1307
1357	2015-01-22 16:27:22	{"op":"add","arg":[{"op":"num","arg":["0"]},{"op":"sin","arg":[{"op":"num","arg":["900"]}]},{"op":"ln","arg":[{"op":"var","arg":["x"]}]},{"op":"log","arg":[{"op":"var","arg":["x"]},{"op":"num","arg":["2"]}]},{"op":"ln","arg":[{"op":"var","arg":["x"]}]}]}		776	22	227	0
1358	2015-01-22 16:27:23	{"op":"add","arg":[{"op":"num","arg":["0"]},{"op":"sin","arg":[{"op":"var","arg":["x"]}]},{"op":"pow","arg":[{"op":"var","arg":["x"]},{"op":"num","arg":["2"]}]},{"op":"var","arg":["x"]}]}		111	14	177	0
1359	2015-01-22 16:27:58	{"op":"add","arg":[{"op":"num","arg":["0"]}]}		451	2	233	0
1360	2015-01-22 16:28:08	{"op":"add","arg":[{"op":"num","arg":["0"]},{"op":"sin","arg":[{"op":"num","arg":["900"]}]},{"op":"ln","arg":[{"op":"var","arg":["x"]}]},{"op":"log","arg":[{"op":"var","arg":["x"]},{"op":"num","arg":["2"]}]},{"op":"ln","arg":[{"op":"var","arg":["x"]}]},{"op":"add","arg":[{"op":"log","arg":[{"op":"var","arg":["x"]},{"op":"num","arg":["2"]}]},{"op":"log","arg":[{"op":"var","arg":["x"]},{"op":"num",…		535	35	227	0
1361	2015-01-22 16:28:18	{"op":"add","arg":[{"op":"log","arg":[{"op":"var","arg":["x"]},{"op":"num","arg":["2"]}]},{"op":"num","arg":["0"]},{"op":"sin","arg":[{"op":"var","arg":["x"]}]},{"op":"pow","arg":[{"op":"var","arg":["x"]},{"op":"num","arg":["2"]}]},{"op":"var","arg":["x"]},{"op":"pow","arg":[{"op":"var","arg":["x"]},{"op":"num","arg":["2"]}]}]}		109	27	177	0
1362	2015-01-22 16:28:29	{"op":"add","arg":[{"op":"num","arg":["0"]}]}		451	2	234	0
1363	2015-01-22 16:28:36	{"op":"add","arg":[{"op":"num","arg":["0"]},{"op":"sin","arg":[{"op":"num","arg":["900"]}]},{"op":"ln","arg":[{"op":"var","arg":["x"]}]},{"op":"ln","arg":[{"op":"var","arg":["x"]}]},{"op":"add","arg":[{"op":"log","arg":[{"op":"var","arg":["x"]},{"op":"num","arg":["2"]}]},{"op":"log","arg":[{"op":"var","arg":["x"]},{"op":"num","arg":["2"]}]}]}]}		667	29	227	0
1364	2015-01-22 16:28:43	{"op":"add","arg":[{"op":"num","arg":["520"]},{"op":"sin","arg":[{"op":"mul","arg":[{"op":"var","arg":["x"]},{"op":"num","arg":["5"]},{"op":"pow","arg":[{"op":"var","arg":["x"]},{"op":"num","arg":["2"]}]},{"op":"div","arg":[{"op":"var","arg":["x"]},{"op":"num","arg":["2"]}]}]}]},{"op":"mul","arg":[{"op":"num","arg":["-0.1"]},{"op":"var","arg":["x"]}]}]}		963	22	230	1307
1365	2015-01-22 16:28:52	{"op":"add","arg":[{"op":"num","arg":["0"]},{"op":"sin","arg":[{"op":"num","arg":["900"]}]},{"op":"ln","arg":[{"op":"var","arg":["x"]}]},{"op":"add","arg":[{"op":"log","arg":[{"op":"var","arg":["x"]},{"op":"num","arg":["2"]}]},{"op":"log","arg":[{"op":"var","arg":["x"]},{"op":"num","arg":["2"]}]}]}]}		764	24	227	0
1366	2015-01-22 16:29:00	{"op":"add","arg":[{"op":"num","arg":["0"]},{"op":"cos","arg":[{"op":"var","arg":["x"]}]},{"op":"neg","arg":[{"op":"var","arg":["x"]}]}]}		229	8	233	1359
1367	2015-01-22 16:29:12	{"op":"add","arg":[{"op":"num","arg":["550"]},{"op":"sin","arg":[{"op":"mul","arg":[{"op":"var","arg":["x"]},{"op":"num","arg":["15"]}]}]},{"op":"mul","arg":[{"op":"num","arg":["-0.02"]},{"op":"var","arg":["x"]}]}]}		1588	11	235	215
1368	2015-01-22 16:29:23	{"op":"add","arg":[{"op":"num","arg":["0"]},{"op":"sin","arg":[{"op":"num","arg":["900"]}]},{"op":"ln","arg":[{"op":"var","arg":["x"]}]},{"op":"add","arg":[{"op":"log","arg":[{"op":"var","arg":["x"]},{"op":"num","arg":["2"]}]},{"op":"log","arg":[{"op":"var","arg":["x"]},{"op":"num","arg":["2"]}]},{"op":"cos","arg":[{"op":"cos","arg":[{"op":"var","arg":["x"]}]}]}]}]}		764	31	227	0
1369	2015-01-22 16:29:39	{"op":"add","arg":[{"op":"num","arg":["0"]},{"op":"num","arg":["1"]}]}		451	3	234	0
1370	2015-01-22 16:29:45	{"op":"add","arg":[{"op":"num","arg":["520"]},{"op":"sin","arg":[{"op":"mul","arg":[{"op":"var","arg":["x"]},{"op":"num","arg":["-9"]},{"op":"pow","arg":[{"op":"var","arg":["x"]},{"op":"num","arg":["-2"]}]},{"op":"div","arg":[{"op":"var","arg":["x"]},{"op":"num","arg":["2"]}]}]}]},{"op":"mul","arg":[{"op":"num","arg":["-0.1"]},{"op":"var","arg":["x"]}]}]}		933	22	230	1307
1371	2015-01-22 16:29:59	{"op":"add","arg":[{"op":"num","arg":["0"]},{"op":"sin","arg":[{"op":"num","arg":["10000"]}]},{"op":"ln","arg":[{"op":"var","arg":["x"]}]},{"op":"add","arg":[{"op":"log","arg":[{"op":"var","arg":["x"]},{"op":"num","arg":["2"]}]},{"op":"log","arg":[{"op":"var","arg":["x"]},{"op":"num","arg":["2"]}]}]}]}		761	24	227	0
1372	2015-01-22 16:30:04	{"op":"add","arg":[{"op":"num","arg":["0"]},{"op":"num","arg":["1"]},{"op":"cos","arg":[{"op":"var","arg":["x"]}]}]}		452	7	234	0
1373	2015-01-22 16:30:17	{"op":"add","arg":[{"op":"num","arg":["0"]},{"op":"sin","arg":[{"op":"num","arg":["500"]}]},{"op":"ln","arg":[{"op":"var","arg":["x"]}]},{"op":"add","arg":[{"op":"log","arg":[{"op":"var","arg":["x"]},{"op":"num","arg":["2"]}]},{"op":"log","arg":[{"op":"var","arg":["x"]},{"op":"num","arg":["2"]}]}]}]}		759	24	227	0
1374	2015-01-22 16:30:42	{"op":"add","arg":[{"op":"num","arg":["0"]},{"op":"cos","arg":[{"op":"var","arg":["x"]}]},{"op":"pow","arg":[{"op":"var","arg":["x"]},{"op":"num","arg":["2"]}]}]}		111	13	234	0
1375	2015-01-22 16:30:44	{"op":"add","arg":[{"op":"num","arg":["5.2"]}]}		453	2	236	0
1376	2015-01-22 16:30:47	{"op":"add","arg":[{"op":"num","arg":["0"]},{"op":"sin","arg":[{"op":"num","arg":["500"]}]},{"op":"ln","arg":[{"op":"var","arg":["x"]}]},{"op":"add","arg":[{"op":"log","arg":[{"op":"var","arg":["x"]},{"op":"num","arg":["2"]}]},{"op":"log","arg":[{"op":"var","arg":["x"]},{"op":"num","arg":["2"]}]}]},{"op":"cos","arg":[{"op":"div","arg":[{"op":"var","arg":["x"]},{"op":"num","arg":["2"]}]}]}]}		786	31	227	0
1377	2015-01-22 16:31:10	{"op":"add","arg":[{"op":"num","arg":["0"]},{"op":"sin","arg":[{"op":"num","arg":["500"]}]},{"op":"ln","arg":[{"op":"var","arg":["x"]}]},{"op":"add","arg":[{"op":"log","arg":[{"op":"var","arg":["x"]},{"op":"num","arg":["2"]}]},{"op":"log","arg":[{"op":"var","arg":["x"]},{"op":"num","arg":["2"]}]}]},{"op":"cos","arg":[{"op":"div","arg":[{"op":"var","arg":["x"]},{"op":"num","arg":["10"]}]}]}]}		782	31	227	0
1378	2015-01-22 16:31:24	{"op":"add","arg":[{"op":"num","arg":["520"]},{"op":"sin","arg":[{"op":"mul","arg":[{"op":"var","arg":["x"]},{"op":"num","arg":["40"]},{"op":"pow","arg":[{"op":"var","arg":["x"]},{"op":"num","arg":["-2"]}]}]}]},{"op":"mul","arg":[{"op":"num","arg":["-0.1"]},{"op":"var","arg":["x"]},{"op":"ln","arg":[{"op":"var","arg":["x"]}]}]}]}		131	23	230	1307
1379	2015-01-22 16:31:41	{"op":"add","arg":[{"op":"num","arg":["0"]},{"op":"sin","arg":[{"op":"num","arg":["500"]}]},{"op":"ln","arg":[{"op":"var","arg":["x"]}]},{"op":"add","arg":[{"op":"log","arg":[{"op":"var","arg":["x"]},{"op":"num","arg":["2"]}]},{"op":"log","arg":[{"op":"var","arg":["x"]},{"op":"num","arg":["2"]}]}]},{"op":"cos","arg":[{"op":"div","arg":[{"op":"var","arg":["x"]},{"op":"num","arg":["10"]}]}]},{"op":…		801	41	227	0
1380	2015-01-22 16:31:49	{"op":"add","arg":[{"op":"num","arg":["527"]},{"op":"sin","arg":[{"op":"mul","arg":[{"op":"var","arg":["x"]},{"op":"num","arg":["14"]},{"op":"ln","arg":[{"op":"var","arg":["x"]}]}]}]},{"op":"mul","arg":[{"op":"num","arg":["-0.03"]},{"op":"var","arg":["x"]}]},{"op":"pow","arg":[{"op":"var","arg":["x"]},{"op":"num","arg":["2"]}]}]}		111	23	236	520
1381	2015-01-22 16:32:02	{"op":"add","arg":[{"op":"num","arg":["0"]},{"op":"sin","arg":[{"op":"num","arg":["500"]}]},{"op":"ln","arg":[{"op":"var","arg":["x"]}]},{"op":"add","arg":[{"op":"log","arg":[{"op":"var","arg":["x"]},{"op":"num","arg":["2"]}]},{"op":"log","arg":[{"op":"var","arg":["x"]},{"op":"num","arg":["2"]}]}]},{"op":"cos","arg":[{"op":"div","arg":[{"op":"var","arg":["x"]},{"op":"num","arg":["10"]}]}]},{"op":…		97	41	227	0
1382	2015-01-22 16:32:04	{"op":"add","arg":[{"op":"num","arg":["0"]}]}		451	2	237	0
1383	2015-01-22 16:32:29	{"op":"add","arg":[{"op":"num","arg":["0"]},{"op":"sin","arg":[{"op":"num","arg":["500"]}]},{"op":"ln","arg":[{"op":"var","arg":["x"]}]},{"op":"add","arg":[{"op":"log","arg":[{"op":"var","arg":["x"]},{"op":"num","arg":["2"]}]},{"op":"log","arg":[{"op":"var","arg":["x"]},{"op":"num","arg":["2"]}]}]},{"op":"cos","arg":[{"op":"div","arg":[{"op":"var","arg":["x"]},{"op":"num","arg":["10"]}]}]},{"op":…		775	41	227	0
1384	2015-01-22 16:32:52	{"op":"add","arg":[{"op":"num","arg":["0"]},{"op":"sin","arg":[{"op":"num","arg":["500"]}]},{"op":"ln","arg":[{"op":"var","arg":["x"]}]},{"op":"add","arg":[{"op":"log","arg":[{"op":"var","arg":["x"]},{"op":"num","arg":["2"]}]},{"op":"log","arg":[{"op":"var","arg":["x"]},{"op":"num","arg":["2"]}]}]},{"op":"cos","arg":[{"op":"div","arg":[{"op":"var","arg":["x"]},{"op":"num","arg":["10"]}]}]},{"op":…		795	41	227	0
1385	2015-01-22 16:32:53	{"op":"add","arg":[{"op":"num","arg":["0"]},{"op":"sub","arg":[{"op":"var","arg":["x"]}]},{"op":"sub","arg":[{"op":"var","arg":["x"]}]},{"op":"sub","arg":[{"op":"var","arg":["x"]}]}]}		178	8	237	0
1386	2015-01-22 16:33:02	{"op":"add","arg":[{"op":"num","arg":["527"]},{"op":"sin","arg":[{"op":"mul","arg":[{"op":"var","arg":["x"]},{"op":"num","arg":["14"]},{"op":"ln","arg":[{"op":"var","arg":["x"]}]}]}]},{"op":"mul","arg":[{"op":"num","arg":["-0.03"]},{"op":"var","arg":["x"]}]}]}		2411	16	236	520
1387	2015-01-22 16:33:17	{"op":"add","arg":[{"op":"num","arg":["0"]},{"op":"ln","arg":[{"op":"var","arg":["x"]}]},{"op":"add","arg":[{"op":"log","arg":[{"op":"var","arg":["x"]},{"op":"num","arg":["2"]}]},{"op":"log","arg":[{"op":"var","arg":["x"]},{"op":"num","arg":["2"]}]}]},{"op":"cos","arg":[{"op":"div","arg":[{"op":"var","arg":["x"]},{"op":"num","arg":["10"]}]}]},{"op":"sin","arg":[{"op":"pow","arg":[{"op":"var","arg…		799	37	227	0
1388	2015-01-22 16:33:39	{"op":"add","arg":[{"op":"mul","arg":[{"op":"sin","arg":[{"op":"num","arg":["10"]}]},{"op":"num","arg":["2"]}]},{"op":"mul","arg":[{"op":"num","arg":["15"]},{"op":"cos","arg":[{"op":"num","arg":["5"]}]}]}]}		731	13	230	0
1389	2015-01-22 16:33:40	{"op":"add","arg":[{"op":"num","arg":["527"]},{"op":"sin","arg":[{"op":"mul","arg":[{"op":"var","arg":["x"]},{"op":"num","arg":["14"]},{"op":"ln","arg":[{"op":"var","arg":["x"]}]}]}]},{"op":"mul","arg":[{"op":"num","arg":["-0.03"]},{"op":"var","arg":["x"]},{"op":"div","arg":[{"op":"var","arg":["x"]},{"op":"num","arg":["2"]}]}]}]}		139	20	236	520
1390	2015-01-22 16:34:10	{"op":"add","arg":[{"op":"mul","arg":[{"op":"var","arg":["x"]},{"op":"num","arg":["2"]}]},{"op":"num","arg":["0"]}]}		199	5	237	0
1391	2015-01-22 16:34:12	{"op":"add","arg":[{"op":"num","arg":["527"]},{"op":"sin","arg":[{"op":"mul","arg":[{"op":"var","arg":["x"]},{"op":"num","arg":["14"]},{"op":"ln","arg":[{"op":"var","arg":["x"]}]}]}]},{"op":"mul","arg":[{"op":"num","arg":["-0.03"]},{"op":"var","arg":["x"]},{"op":"ln","arg":[{"op":"var","arg":["x"]}]}]}]}		156	21	236	520
1392	2015-01-22 16:34:35	{"op":"add","arg":[{"op":"num","arg":["4"]},{"op":"sub","arg":[{"op":"add","arg":[{"op":"mul","arg":[{"op":"var","arg":["x"]},{"op":"num","arg":["2"]}]},{"op":"sin","arg":[{"op":"var","arg":["x"]}]},{"op":"var","arg":["x"]},{"op":"num","arg":["2"]}]},{"op":"sub","arg":[{"op":"mul","arg":[{"op":"var","arg":["x"]},{"op":"num","arg":["2"]}]},{"op":"sin","arg":[{"op":"var","arg":["x"]}]},{"op":"num",…		111	67	86	0
1393	2015-01-22 16:34:36	{"op":"add","arg":[{"op":"num","arg":["50"]}]}		476	2	220	0
1394	2015-01-22 16:34:38	{"op":"add","arg":[{"op":"num","arg":["527"]},{"op":"sin","arg":[{"op":"mul","arg":[{"op":"var","arg":["x"]},{"op":"num","arg":["13.5"]},{"op":"ln","arg":[{"op":"var","arg":["x"]}]}]}]},{"op":"mul","arg":[{"op":"num","arg":["-0.03"]},{"op":"var","arg":["x"]}]}]}		1917	16	230	613
1395	2015-01-22 16:34:45	{"op":"add","arg":[{"op":"log","arg":[{"op":"var","arg":["x"]},{"op":"num","arg":["2"]}]},{"op":"num","arg":["0"]},{"op":"sin","arg":[{"op":"var","arg":["x"]}]},{"op":"pow","arg":[{"op":"var","arg":["x"]},{"op":"num","arg":["2"]}]},{"op":"var","arg":["x"]},{"op":"pow","arg":[{"op":"var","arg":["x"]},{"op":"num","arg":["2"]}]}]}		109	27	177	0
1396	2015-01-22 16:35:00	{"op":"add","arg":[{"op":"num","arg":["0"]},{"op":"ln","arg":[{"op":"var","arg":["x"]}]},{"op":"cos","arg":[{"op":"div","arg":[{"op":"var","arg":["x"]},{"op":"num","arg":["10"]}]}]},{"op":"sin","arg":[{"op":"pow","arg":[{"op":"var","arg":["x"]},{"op":"num","arg":["1"]}]}]},{"op":"add","arg":[{"op":"log","arg":[{"op":"var","arg":["x"]},{"op":"num","arg":["2"]}]},{"op":"log","arg":[{"op":"pow","arg…		903	48	227	0
1397	2015-01-22 16:35:05	{"op":"add","arg":[{"op":"num","arg":["10"]}]}		456	2	220	0
1398	2015-01-22 16:35:25	{"op":"add","arg":[{"op":"num","arg":["4"]},{"op":"sub","arg":[{"op":"add","arg":[{"op":"mul","arg":[{"op":"var","arg":["x"]},{"op":"num","arg":["2"]}]},{"op":"sin","arg":[{"op":"var","arg":["x"]}]},{"op":"var","arg":["x"]},{"op":"num","arg":["2"]}]},{"op":"sub","arg":[{"op":"mul","arg":[{"op":"var","arg":["x"]},{"op":"num","arg":["2"]}]},{"op":"sin","arg":[{"op":"var","arg":["x"]}]},{"op":"num",…		111	70	86	0
1399	2015-01-22 16:35:27	{"op":"add","arg":[{"op":"num","arg":["527"]},{"op":"sin","arg":[{"op":"mul","arg":[{"op":"var","arg":["x"]},{"op":"num","arg":["14"]}]}]},{"op":"mul","arg":[{"op":"num","arg":["-0.03"]},{"op":"var","arg":["x"]}]}]}		2036	11	236	520
1400	2015-01-22 16:35:28	{"op":"add","arg":[{"op":"num","arg":["500"]}]}		1377	2	220	0
1401	2015-01-22 16:35:39	{"op":"add","arg":[{"op":"num","arg":["5"]},{"op":"ln","arg":[{"op":"var","arg":["x"]}]},{"op":"cos","arg":[{"op":"div","arg":[{"op":"var","arg":["x"]},{"op":"num","arg":["10"]}]}]},{"op":"sin","arg":[{"op":"pow","arg":[{"op":"var","arg":["x"]},{"op":"num","arg":["1"]}]}]},{"op":"add","arg":[{"op":"log","arg":[{"op":"var","arg":["x"]},{"op":"num","arg":["2"]}]},{"op":"log","arg":[{"op":"pow","arg…		905	48	227	0
1402	2015-01-22 16:35:45	{"op":"add","arg":[{"op":"num","arg":["527"]},{"op":"sin","arg":[{"op":"mul","arg":[{"op":"var","arg":["x"]},{"op":"num","arg":["14.5"]},{"op":"ln","arg":[{"op":"var","arg":["x"]}]}]}]},{"op":"mul","arg":[{"op":"num","arg":["-0.04"]},{"op":"var","arg":["x"]}]}]}		1765	16	230	613
1403	2015-01-22 16:35:59	{"op":"add","arg":[{"op":"num","arg":["50"]},{"op":"ln","arg":[{"op":"var","arg":["x"]}]},{"op":"cos","arg":[{"op":"div","arg":[{"op":"var","arg":["x"]},{"op":"num","arg":["10"]}]}]},{"op":"sin","arg":[{"op":"pow","arg":[{"op":"var","arg":["x"]},{"op":"num","arg":["1"]}]}]},{"op":"add","arg":[{"op":"log","arg":[{"op":"var","arg":["x"]},{"op":"num","arg":["2"]}]},{"op":"log","arg":[{"op":"pow","ar…		901	48	227	0
1404	2015-01-22 16:36:18	{"op":"add","arg":[{"op":"num","arg":["0"]},{"op":"cos","arg":[{"op":"var","arg":["x"]}]},{"op":"pow","arg":[{"op":"var","arg":["x"]},{"op":"num","arg":["2"]}]}]}		111	13	109	0
1405	2015-01-22 16:36:32	{"op":"add","arg":[{"op":"num","arg":["220"]},{"op":"ln","arg":[{"op":"var","arg":["x"]}]},{"op":"cos","arg":[{"op":"div","arg":[{"op":"var","arg":["x"]},{"op":"num","arg":["10"]}]}]},{"op":"sin","arg":[{"op":"pow","arg":[{"op":"var","arg":["x"]},{"op":"num","arg":["1"]}]}]},{"op":"add","arg":[{"op":"log","arg":[{"op":"var","arg":["x"]},{"op":"num","arg":["2"]}]},{"op":"log","arg":[{"op":"pow","a…		726	48	227	0
1406	2015-01-22 16:36:45	{"op":"add","arg":[{"op":"num","arg":["0"]},{"op":"cos","arg":[{"op":"var","arg":["x"]}]},{"op":"pow","arg":[{"op":"var","arg":["x"]},{"op":"num","arg":["2"]}]},{"op":"neg","arg":[{"op":"var","arg":["x"]}]}]}		111	15	109	0
1407	2015-01-22 16:36:53	{"op":"add","arg":[{"op":"num","arg":["120"]},{"op":"ln","arg":[{"op":"var","arg":["x"]}]},{"op":"cos","arg":[{"op":"div","arg":[{"op":"var","arg":["x"]},{"op":"num","arg":["10"]}]}]},{"op":"sin","arg":[{"op":"pow","arg":[{"op":"var","arg":["x"]},{"op":"num","arg":["1"]}]}]},{"op":"add","arg":[{"op":"log","arg":[{"op":"var","arg":["x"]},{"op":"num","arg":["2"]}]},{"op":"log","arg":[{"op":"pow","a…		841	48	227	0
1408	2015-01-22 16:36:55	{"op":"add","arg":[{"op":"num","arg":["527"]},{"op":"sin","arg":[{"op":"mul","arg":[{"op":"var","arg":["x"]},{"op":"num","arg":["14.5"]},{"op":"neg","arg":[{"op":"num","arg":["5"]}]}]}]},{"op":"mul","arg":[{"op":"num","arg":["-0.04"]},{"op":"var","arg":["x"]}]}]}		1630	13	230	613
1409	2015-01-22 16:37:48	{"op":"add","arg":[{"op":"num","arg":["120"]},{"op":"ln","arg":[{"op":"var","arg":["x"]}]},{"op":"cos","arg":[{"op":"div","arg":[{"op":"var","arg":["x"]},{"op":"num","arg":["10"]}]}]},{"op":"sin","arg":[{"op":"pow","arg":[{"op":"var","arg":["x"]},{"op":"num","arg":["1"]}]}]},{"op":"add","arg":[{"op":"log","arg":[{"op":"num","arg":["2"]},{"op":"pow","arg":[{"op":"cos","arg":[{"op":"var","arg":["x"…		131	57	227	0
1410	2015-01-22 16:38:11	{"op":"add","arg":[{"op":"num","arg":["120"]},{"op":"ln","arg":[{"op":"var","arg":["x"]}]},{"op":"cos","arg":[{"op":"div","arg":[{"op":"var","arg":["x"]},{"op":"num","arg":["10"]}]}]},{"op":"sin","arg":[{"op":"pow","arg":[{"op":"var","arg":["x"]},{"op":"num","arg":["1"]}]}]},{"op":"add","arg":[{"op":"log","arg":[{"op":"pow","arg":[{"op":"add","arg":[{"op":"cos","arg":[{"op":"var","arg":["x"]}]},{…		913	42	227	0
1411	2015-01-22 16:38:20	{"op":"add","arg":[{"op":"sin","arg":[{"op":"mul","arg":[{"op":"var","arg":["x"]},{"op":"num","arg":["14"]},{"op":"div","arg":[{"op":"var","arg":["x"]},{"op":"num","arg":["2"]}]}]}]},{"op":"mul","arg":[{"op":"num","arg":["526.97"]},{"op":"var","arg":["x"]}]}]}		105	14	230	520
1412	2015-01-22 16:38:35	{"op":"add","arg":[{"op":"num","arg":["125"]},{"op":"ln","arg":[{"op":"var","arg":["x"]}]},{"op":"cos","arg":[{"op":"div","arg":[{"op":"var","arg":["x"]},{"op":"num","arg":["10"]}]}]},{"op":"sin","arg":[{"op":"pow","arg":[{"op":"var","arg":["x"]},{"op":"num","arg":["1"]}]}]},{"op":"add","arg":[{"op":"log","arg":[{"op":"pow","arg":[{"op":"add","arg":[{"op":"cos","arg":[{"op":"var","arg":["x"]}]},{…		929	42	227	0
1413	2015-01-22 16:38:51	{"op":"add","arg":[{"op":"sin","arg":[{"op":"mul","arg":[{"op":"var","arg":["x"]},{"op":"num","arg":["14"]},{"op":"div","arg":[{"op":"var","arg":["x"]},{"op":"num","arg":["0.01"]}]}]}]},{"op":"mul","arg":[{"op":"num","arg":["526.97"]},{"op":"var","arg":["x"]}]}]}		105	14	230	520
1414	2015-01-22 16:38:59	{"op":"add","arg":[{"op":"num","arg":["129"]},{"op":"ln","arg":[{"op":"var","arg":["x"]}]},{"op":"cos","arg":[{"op":"div","arg":[{"op":"var","arg":["x"]},{"op":"num","arg":["10"]}]}]},{"op":"sin","arg":[{"op":"pow","arg":[{"op":"var","arg":["x"]},{"op":"num","arg":["1"]}]}]},{"op":"add","arg":[{"op":"log","arg":[{"op":"pow","arg":[{"op":"add","arg":[{"op":"cos","arg":[{"op":"var","arg":["x"]}]},{…		939	42	227	0
1415	2015-01-22 16:39:09	{"op":"add","arg":[{"op":"num","arg":["0"]},{"op":"sin","arg":[{"op":"var","arg":["x"]}]},{"op":"pow","arg":[{"op":"var","arg":["x"]},{"op":"num","arg":["2"]}]},{"op":"var","arg":["x"]}]}		111	14	177	0
1416	2015-01-22 16:39:20	{"op":"add","arg":[{"op":"num","arg":["145"]},{"op":"ln","arg":[{"op":"var","arg":["x"]}]},{"op":"cos","arg":[{"op":"div","arg":[{"op":"var","arg":["x"]},{"op":"num","arg":["10"]}]}]},{"op":"sin","arg":[{"op":"pow","arg":[{"op":"var","arg":["x"]},{"op":"num","arg":["1"]}]}]},{"op":"add","arg":[{"op":"log","arg":[{"op":"pow","arg":[{"op":"add","arg":[{"op":"cos","arg":[{"op":"var","arg":["x"]}]},{…		985	42	227	0
1417	2015-01-22 16:39:33	{"op":"add","arg":[{"op":"num","arg":["145"]},{"op":"ln","arg":[{"op":"var","arg":["x"]}]},{"op":"cos","arg":[{"op":"div","arg":[{"op":"var","arg":["x"]},{"op":"num","arg":["10"]}]}]},{"op":"sin","arg":[{"op":"pow","arg":[{"op":"var","arg":["x"]},{"op":"num","arg":["1"]}]}]},{"op":"add","arg":[{"op":"log","arg":[{"op":"pow","arg":[{"op":"add","arg":[{"op":"cos","arg":[{"op":"var","arg":["x"]}]},{…		985	42	227	0
1418	2015-01-22 16:39:43	{"op":"add","arg":[{"op":"num","arg":["0"]}]}		451	2	237	0
1419	2015-01-22 16:39:47	{"op":"add","arg":[{"op":"num","arg":["145"]},{"op":"ln","arg":[{"op":"var","arg":["x"]}]},{"op":"cos","arg":[{"op":"div","arg":[{"op":"var","arg":["x"]},{"op":"num","arg":["10"]}]}]},{"op":"sin","arg":[{"op":"pow","arg":[{"op":"var","arg":["x"]},{"op":"num","arg":["1"]}]}]},{"op":"add","arg":[{"op":"log","arg":[{"op":"pow","arg":[{"op":"add","arg":[{"op":"cos","arg":[{"op":"var","arg":["x"]}]},{…		985	42	227	0
1420	2015-01-22 16:40:18	{"op":"add","arg":[{"op":"sin","arg":[{"op":"mul","arg":[{"op":"var","arg":["x"]},{"op":"num","arg":["14.1"]},{"op":"div","arg":[{"op":"var","arg":["x"]},{"op":"num","arg":["0.01"]}]}]}]},{"op":"mul","arg":[{"op":"num","arg":["-0.03"]},{"op":"var","arg":["x"]}]},{"op":"num","arg":["527"]}]}		1876	15	230	520
1421	2015-01-22 16:40:28	{"op":"add","arg":[{"op":"num","arg":["150"]},{"op":"ln","arg":[{"op":"var","arg":["x"]}]},{"op":"cos","arg":[{"op":"div","arg":[{"op":"var","arg":["x"]},{"op":"num","arg":["10"]}]}]},{"op":"sin","arg":[{"op":"pow","arg":[{"op":"var","arg":["x"]},{"op":"num","arg":["1"]}]}]},{"op":"add","arg":[{"op":"log","arg":[{"op":"pow","arg":[{"op":"add","arg":[{"op":"cos","arg":[{"op":"var","arg":["x"]}]},{…		1000	42	227	0
1422	2015-01-22 16:40:33	{"op":"add","arg":[{"op":"num","arg":["0"]},{"op":"sin","arg":[{"op":"var","arg":["x"]}]},{"op":"pow","arg":[{"op":"var","arg":["x"]},{"op":"num","arg":["2"]}]},{"op":"var","arg":["x"]},{"op":"sin","arg":[{"op":"var","arg":["x"]}]}]}		111	18	177	0
1423	2015-01-22 16:40:51	{"op":"add","arg":[{"op":"num","arg":["250"]},{"op":"ln","arg":[{"op":"var","arg":["x"]}]},{"op":"cos","arg":[{"op":"div","arg":[{"op":"var","arg":["x"]},{"op":"num","arg":["10"]}]}]},{"op":"sin","arg":[{"op":"pow","arg":[{"op":"var","arg":["x"]},{"op":"num","arg":["1"]}]}]},{"op":"add","arg":[{"op":"log","arg":[{"op":"pow","arg":[{"op":"add","arg":[{"op":"cos","arg":[{"op":"var","arg":["x"]}]},{…		1075	42	227	0
1424	2015-01-22 16:40:58	{"op":"add","arg":[{"op":"num","arg":["0"]},{"op":"sin","arg":[{"op":"var","arg":["x"]}]},{"op":"pow","arg":[{"op":"var","arg":["x"]},{"op":"num","arg":["2"]}]},{"op":"var","arg":["x"]},{"op":"sin","arg":[{"op":"var","arg":["x"]}]},{"op":"mul","arg":[{"op":"var","arg":["x"]},{"op":"num","arg":["2"]}]},{"op":"sin","arg":[{"op":"var","arg":["x"]}]},{"op":"sin","arg":[{"op":"var","arg":["x"]}]},{"op…		111	69	177	0
1425	2015-01-22 16:41:26	{"op":"add","arg":[{"op":"num","arg":["300"]},{"op":"ln","arg":[{"op":"var","arg":["x"]}]},{"op":"cos","arg":[{"op":"div","arg":[{"op":"var","arg":["x"]},{"op":"num","arg":["10"]}]}]},{"op":"sin","arg":[{"op":"pow","arg":[{"op":"var","arg":["x"]},{"op":"num","arg":["1"]}]}]},{"op":"add","arg":[{"op":"log","arg":[{"op":"pow","arg":[{"op":"add","arg":[{"op":"cos","arg":[{"op":"var","arg":["x"]}]},{…		980	42	227	0
1426	2015-01-22 16:41:48	{"op":"add","arg":[{"op":"mul","arg":[{"op":"num","arg":["-0.03"]},{"op":"var","arg":["x"]}]},{"op":"num","arg":["527"]},{"op":"cos","arg":[{"op":"mul","arg":[{"op":"num","arg":["10"]},{"op":"var","arg":["x"]}]}]}]}		2009	11	230	520
1427	2015-01-22 16:41:50	{"op":"add","arg":[{"op":"num","arg":["275"]},{"op":"ln","arg":[{"op":"var","arg":["x"]}]},{"op":"cos","arg":[{"op":"div","arg":[{"op":"var","arg":["x"]},{"op":"num","arg":["10"]}]}]},{"op":"sin","arg":[{"op":"pow","arg":[{"op":"var","arg":["x"]},{"op":"num","arg":["1"]}]}]},{"op":"add","arg":[{"op":"log","arg":[{"op":"pow","arg":[{"op":"add","arg":[{"op":"cos","arg":[{"op":"var","arg":["x"]}]},{…		1035	42	227	0
1428	2015-01-22 16:42:15	{"op":"add","arg":[{"op":"num","arg":["263"]},{"op":"ln","arg":[{"op":"var","arg":["x"]}]},{"op":"cos","arg":[{"op":"div","arg":[{"op":"var","arg":["x"]},{"op":"num","arg":["10"]}]}]},{"op":"sin","arg":[{"op":"pow","arg":[{"op":"var","arg":["x"]},{"op":"num","arg":["1"]}]}]},{"op":"add","arg":[{"op":"log","arg":[{"op":"pow","arg":[{"op":"add","arg":[{"op":"cos","arg":[{"op":"var","arg":["x"]}]},{…		1053	42	227	0
1429	2015-01-22 16:42:35	{"op":"add","arg":[{"op":"mul","arg":[{"op":"num","arg":["-0.03"]},{"op":"var","arg":["x"]}]},{"op":"num","arg":["527"]},{"op":"cos","arg":[{"op":"mul","arg":[{"op":"num","arg":["14"]},{"op":"var","arg":["x"]},{"op":"ln","arg":[{"op":"var","arg":["x"]}]}]}]}]}		1791	16	230	520
1430	2015-01-22 16:42:38	{"op":"add","arg":[{"op":"num","arg":["253"]},{"op":"ln","arg":[{"op":"var","arg":["x"]}]},{"op":"cos","arg":[{"op":"div","arg":[{"op":"var","arg":["x"]},{"op":"num","arg":["10"]}]}]},{"op":"sin","arg":[{"op":"pow","arg":[{"op":"var","arg":["x"]},{"op":"num","arg":["1"]}]}]},{"op":"add","arg":[{"op":"log","arg":[{"op":"pow","arg":[{"op":"add","arg":[{"op":"cos","arg":[{"op":"var","arg":["x"]}]},{…		1070	42	227	0
1431	2015-01-22 16:42:44	{"op":"add","arg":[{"op":"num","arg":["50"]}]}		476	2	238	0
1432	2015-01-22 16:43:02	{"op":"add","arg":[{"op":"num","arg":["240"]},{"op":"ln","arg":[{"op":"var","arg":["x"]}]},{"op":"cos","arg":[{"op":"div","arg":[{"op":"var","arg":["x"]},{"op":"num","arg":["10"]}]}]},{"op":"sin","arg":[{"op":"pow","arg":[{"op":"var","arg":["x"]},{"op":"num","arg":["1"]}]}]},{"op":"add","arg":[{"op":"log","arg":[{"op":"pow","arg":[{"op":"add","arg":[{"op":"cos","arg":[{"op":"var","arg":["x"]}]},{…		1092	42	227	0
1433	2015-01-22 16:43:32	{"op":"add","arg":[{"op":"num","arg":["235"]},{"op":"ln","arg":[{"op":"var","arg":["x"]}]},{"op":"cos","arg":[{"op":"div","arg":[{"op":"var","arg":["x"]},{"op":"num","arg":["10"]}]}]},{"op":"sin","arg":[{"op":"pow","arg":[{"op":"var","arg":["x"]},{"op":"num","arg":["1"]}]}]},{"op":"add","arg":[{"op":"log","arg":[{"op":"pow","arg":[{"op":"add","arg":[{"op":"cos","arg":[{"op":"var","arg":["x"]}]},{…		1101	42	227	0
1434	2015-01-22 16:43:54	{"op":"add","arg":[{"op":"num","arg":["215"]},{"op":"ln","arg":[{"op":"var","arg":["x"]}]},{"op":"cos","arg":[{"op":"div","arg":[{"op":"var","arg":["x"]},{"op":"num","arg":["10"]}]}]},{"op":"sin","arg":[{"op":"pow","arg":[{"op":"var","arg":["x"]},{"op":"num","arg":["1"]}]}]},{"op":"add","arg":[{"op":"log","arg":[{"op":"pow","arg":[{"op":"add","arg":[{"op":"cos","arg":[{"op":"var","arg":["x"]}]},{…		1121	42	227	0
1435	2015-01-22 16:44:14	{"op":"add","arg":[{"op":"num","arg":["205"]},{"op":"ln","arg":[{"op":"var","arg":["x"]}]},{"op":"cos","arg":[{"op":"div","arg":[{"op":"var","arg":["x"]},{"op":"num","arg":["10"]}]}]},{"op":"sin","arg":[{"op":"pow","arg":[{"op":"var","arg":["x"]},{"op":"num","arg":["1"]}]}]},{"op":"add","arg":[{"op":"log","arg":[{"op":"pow","arg":[{"op":"add","arg":[{"op":"cos","arg":[{"op":"var","arg":["x"]}]},{…		1128	42	227	0
1436	2015-01-22 16:44:34	{"op":"add","arg":[{"op":"num","arg":["200"]},{"op":"ln","arg":[{"op":"var","arg":["x"]}]},{"op":"cos","arg":[{"op":"div","arg":[{"op":"var","arg":["x"]},{"op":"num","arg":["10"]}]}]},{"op":"sin","arg":[{"op":"pow","arg":[{"op":"var","arg":["x"]},{"op":"num","arg":["1"]}]}]},{"op":"add","arg":[{"op":"log","arg":[{"op":"pow","arg":[{"op":"add","arg":[{"op":"cos","arg":[{"op":"var","arg":["x"]}]},{…		1131	42	227	0
1437	2015-01-22 16:44:54	{"op":"add","arg":[{"op":"num","arg":["190"]},{"op":"ln","arg":[{"op":"var","arg":["x"]}]},{"op":"cos","arg":[{"op":"div","arg":[{"op":"var","arg":["x"]},{"op":"num","arg":["10"]}]}]},{"op":"sin","arg":[{"op":"pow","arg":[{"op":"var","arg":["x"]},{"op":"num","arg":["1"]}]}]},{"op":"add","arg":[{"op":"log","arg":[{"op":"pow","arg":[{"op":"add","arg":[{"op":"cos","arg":[{"op":"var","arg":["x"]}]},{…		1134	42	227	0
1438	2015-01-22 16:45:14	{"op":"add","arg":[{"op":"num","arg":["185"]},{"op":"ln","arg":[{"op":"var","arg":["x"]}]},{"op":"cos","arg":[{"op":"div","arg":[{"op":"var","arg":["x"]},{"op":"num","arg":["10"]}]}]},{"op":"sin","arg":[{"op":"pow","arg":[{"op":"var","arg":["x"]},{"op":"num","arg":["1"]}]}]},{"op":"add","arg":[{"op":"log","arg":[{"op":"pow","arg":[{"op":"add","arg":[{"op":"cos","arg":[{"op":"var","arg":["x"]}]},{…		1124	42	227	0
1439	2015-01-22 16:45:39	{"op":"add","arg":[{"op":"num","arg":["190"]},{"op":"ln","arg":[{"op":"var","arg":["x"]}]},{"op":"cos","arg":[{"op":"div","arg":[{"op":"var","arg":["x"]},{"op":"num","arg":["10"]}]}]},{"op":"sin","arg":[{"op":"pow","arg":[{"op":"var","arg":["x"]},{"op":"num","arg":["1"]}]}]},{"op":"add","arg":[{"op":"log","arg":[{"op":"pow","arg":[{"op":"add","arg":[{"op":"cos","arg":[{"op":"var","arg":["x"]}]},{…		1134	42	227	0
1440	2015-01-22 16:45:59	{"op":"add","arg":[{"op":"num","arg":["190.0001"]},{"op":"ln","arg":[{"op":"var","arg":["x"]}]},{"op":"cos","arg":[{"op":"div","arg":[{"op":"var","arg":["x"]},{"op":"num","arg":["10"]}]}]},{"op":"sin","arg":[{"op":"pow","arg":[{"op":"var","arg":["x"]},{"op":"num","arg":["1"]}]}]},{"op":"add","arg":[{"op":"log","arg":[{"op":"pow","arg":[{"op":"add","arg":[{"op":"cos","arg":[{"op":"var","arg":["x"]…		1134	42	227	0
1441	2015-01-22 16:46:15	{"op":"add","arg":[{"op":"num","arg":["0"]},{"op":"num","arg":["1"]},{"op":"num","arg":["1"]},{"op":"num","arg":["1"]},{"op":"num","arg":["1"]},{"op":"num","arg":["1"]},{"op":"num","arg":["1"]},{"op":"num","arg":["1"]},{"op":"div","arg":[{"op":"var","arg":["x"]},{"op":"num","arg":["2"]}]}]}		373	13	239	0
1442	2015-01-22 16:46:21	{"op":"add","arg":[{"op":"num","arg":["193"]},{"op":"ln","arg":[{"op":"var","arg":["x"]}]},{"op":"cos","arg":[{"op":"div","arg":[{"op":"var","arg":["x"]},{"op":"num","arg":["10"]}]}]},{"op":"sin","arg":[{"op":"pow","arg":[{"op":"var","arg":["x"]},{"op":"num","arg":["1"]}]}]},{"op":"add","arg":[{"op":"log","arg":[{"op":"pow","arg":[{"op":"add","arg":[{"op":"cos","arg":[{"op":"var","arg":["x"]}]},{…		1136	42	227	0
1443	2015-01-22 16:46:43	{"op":"add","arg":[{"op":"num","arg":["196"]},{"op":"ln","arg":[{"op":"var","arg":["x"]}]},{"op":"cos","arg":[{"op":"div","arg":[{"op":"var","arg":["x"]},{"op":"num","arg":["10"]}]}]},{"op":"sin","arg":[{"op":"pow","arg":[{"op":"var","arg":["x"]},{"op":"num","arg":["1"]}]}]},{"op":"add","arg":[{"op":"log","arg":[{"op":"pow","arg":[{"op":"add","arg":[{"op":"cos","arg":[{"op":"var","arg":["x"]}]},{…		1134	42	227	0
1444	2015-01-22 16:46:58	{"op":"add","arg":[{"op":"num","arg":["0"]},{"op":"mul","arg":[{"op":"var","arg":["x"]},{"op":"num","arg":["2"]}]},{"op":"sin","arg":[{"op":"var","arg":["x"]}]},{"op":"sin","arg":[{"op":"var","arg":["x"]}]},{"op":"mul","arg":[{"op":"var","arg":["x"]},{"op":"num","arg":["2"]}]},{"op":"mul","arg":[{"op":"var","arg":["x"]},{"op":"num","arg":["2"]}]},{"op":"sub","arg":[{"op":"var","arg":["x"]}]},{"op…		111	58	240	0
1445	2015-01-22 16:47:03	{"op":"add","arg":[{"op":"num","arg":["194"]},{"op":"ln","arg":[{"op":"var","arg":["x"]}]},{"op":"cos","arg":[{"op":"div","arg":[{"op":"var","arg":["x"]},{"op":"num","arg":["10"]}]}]},{"op":"sin","arg":[{"op":"pow","arg":[{"op":"var","arg":["x"]},{"op":"num","arg":["1"]}]}]},{"op":"add","arg":[{"op":"log","arg":[{"op":"pow","arg":[{"op":"add","arg":[{"op":"cos","arg":[{"op":"var","arg":["x"]}]},{…		1135	42	227	0
1446	2015-01-22 16:47:28	{"op":"add","arg":[{"op":"num","arg":["0"]},{"op":"mul","arg":[{"op":"var","arg":["x"]},{"op":"num","arg":["2"]}]},{"op":"sin","arg":[{"op":"var","arg":["x"]}]},{"op":"sin","arg":[{"op":"var","arg":["x"]}]},{"op":"mul","arg":[{"op":"var","arg":["x"]},{"op":"num","arg":["2"]}]},{"op":"mul","arg":[{"op":"var","arg":["x"]},{"op":"num","arg":["2"]}]},{"op":"sub","arg":[{"op":"var","arg":["x"]}]},{"op…		106	198	240	0
1447	2015-01-22 16:47:54	{"op":"add","arg":[{"op":"num","arg":["196"]},{"op":"ln","arg":[{"op":"var","arg":["x"]}]},{"op":"cos","arg":[{"op":"div","arg":[{"op":"var","arg":["x"]},{"op":"num","arg":["10"]}]}]},{"op":"sin","arg":[{"op":"pow","arg":[{"op":"var","arg":["x"]},{"op":"num","arg":["1"]}]}]},{"op":"add","arg":[{"op":"log","arg":[{"op":"pow","arg":[{"op":"add","arg":[{"op":"cos","arg":[{"op":"var","arg":["x"]}]},{…		1134	42	227	0
1448	2015-01-22 16:48:15	{"op":"add","arg":[{"op":"num","arg":["195"]},{"op":"ln","arg":[{"op":"var","arg":["x"]}]},{"op":"cos","arg":[{"op":"div","arg":[{"op":"var","arg":["x"]},{"op":"num","arg":["10"]}]}]},{"op":"sin","arg":[{"op":"pow","arg":[{"op":"var","arg":["x"]},{"op":"num","arg":["1"]}]}]},{"op":"add","arg":[{"op":"log","arg":[{"op":"pow","arg":[{"op":"add","arg":[{"op":"cos","arg":[{"op":"var","arg":["x"]}]},{…		1134	42	227	0
1449	2015-01-22 16:48:34	{"op":"add","arg":[{"op":"num","arg":["193"]},{"op":"ln","arg":[{"op":"var","arg":["x"]}]},{"op":"cos","arg":[{"op":"div","arg":[{"op":"var","arg":["x"]},{"op":"num","arg":["10"]}]}]},{"op":"sin","arg":[{"op":"pow","arg":[{"op":"var","arg":["x"]},{"op":"num","arg":["1"]}]}]},{"op":"add","arg":[{"op":"log","arg":[{"op":"pow","arg":[{"op":"add","arg":[{"op":"cos","arg":[{"op":"var","arg":["x"]}]},{…		1136	42	227	0
1450	2015-01-22 16:49:26	{"op":"add","arg":[{"op":"num","arg":["193"]},{"op":"ln","arg":[{"op":"var","arg":["x"]}]},{"op":"cos","arg":[{"op":"div","arg":[{"op":"var","arg":["x"]},{"op":"num","arg":["10"]}]}]},{"op":"sin","arg":[{"op":"pow","arg":[{"op":"var","arg":["x"]},{"op":"num","arg":["1"]}]}]},{"op":"add","arg":[{"op":"log","arg":[{"op":"pow","arg":[{"op":"add","arg":[{"op":"cos","arg":[{"op":"var","arg":["x"]}]},{…		131	42	227	0
1451	2015-01-22 16:49:46	{"op":"add","arg":[{"op":"num","arg":["0"]}]}		451	2	187	0
1452	2015-01-22 16:49:54	{"op":"add","arg":[{"op":"num","arg":["193"]},{"op":"ln","arg":[{"op":"var","arg":["x"]}]},{"op":"cos","arg":[{"op":"div","arg":[{"op":"var","arg":["x"]},{"op":"num","arg":["10"]}]}]},{"op":"sin","arg":[{"op":"pow","arg":[{"op":"var","arg":["x"]},{"op":"num","arg":["1"]}]}]},{"op":"add","arg":[{"op":"log","arg":[{"op":"pow","arg":[{"op":"add","arg":[{"op":"cos","arg":[{"op":"var","arg":["x"]}]},{…		99	42	227	0
1453	2015-01-22 16:49:54	{"op":"add","arg":[{"op":"num","arg":["0"]},{"op":"add","arg":[{"op":"var","arg":["x"]}]},{"op":"sub","arg":[{"op":"var","arg":["x"]}]}]}		199	6	241	0
1454	2015-01-22 16:50:00	{"op":"add","arg":[{"op":"num","arg":["527"]},{"op":"sin","arg":[{"op":"mul","arg":[{"op":"var","arg":["x"]},{"op":"num","arg":["15"]},{"op":"ln","arg":[{"op":"var","arg":["x"]}]}]}]},{"op":"mul","arg":[{"op":"num","arg":["-0.03"]},{"op":"var","arg":["x"]}]},{"op":"sin","arg":[{"op":"sub","arg":[{"op":"sin","arg":[{"op":"var","arg":["x"]}]},{"op":"sub","arg":[{"op":"var","arg":["x"]}]},{"op":"mul…		1616	33	92	797
1455	2015-01-22 16:50:27	{"op":"add","arg":[{"op":"num","arg":["193"]},{"op":"ln","arg":[{"op":"var","arg":["x"]}]},{"op":"cos","arg":[{"op":"div","arg":[{"op":"var","arg":["x"]},{"op":"num","arg":["10"]}]}]},{"op":"sin","arg":[{"op":"pow","arg":[{"op":"var","arg":["x"]},{"op":"num","arg":["1"]}]}]},{"op":"add","arg":[{"op":"log","arg":[{"op":"pow","arg":[{"op":"add","arg":[{"op":"cos","arg":[{"op":"var","arg":["x"]}]},{…		1136	42	227	0
1456	2015-01-22 16:50:45	{"op":"add","arg":[{"op":"num","arg":["0"]},{"op":"add","arg":[{"op":"var","arg":["x"]}]},{"op":"sub","arg":[{"op":"var","arg":["x"]}]},{"op":"sin","arg":[{"op":"var","arg":["x"]}]},{"op":"mul","arg":[{"op":"var","arg":["x"]},{"op":"num","arg":["2"]}]},{"op":"sub","arg":[{"op":"var","arg":["x"]}]}]}		156	15	241	0
1457	2015-01-22 16:50:47	{"op":"add","arg":[{"op":"num","arg":["0"]},{"op":"neg","arg":[{"op":"var","arg":["x"]}]},{"op":"pow","arg":[{"op":"var","arg":["x"]},{"op":"num","arg":["2"]}]},{"op":"log","arg":[{"op":"var","arg":["x"]},{"op":"num","arg":["2"]}]},{"op":"log","arg":[{"op":"var","arg":["x"]},{"op":"num","arg":["2"]}]}]}		111	23	242	0
1458	2015-01-22 16:50:51	{"op":"add","arg":[{"op":"num","arg":["193"]},{"op":"ln","arg":[{"op":"var","arg":["x"]}]},{"op":"cos","arg":[{"op":"div","arg":[{"op":"var","arg":["x"]},{"op":"num","arg":["10"]}]}]},{"op":"sin","arg":[{"op":"pow","arg":[{"op":"var","arg":["x"]},{"op":"num","arg":["1"]}]}]},{"op":"add","arg":[{"op":"log","arg":[{"op":"pow","arg":[{"op":"add","arg":[{"op":"cos","arg":[{"op":"var","arg":["x"]}]},{…		953	42	227	0
1459	2015-01-22 16:51:01	{"op":"add","arg":[{"op":"num","arg":["0"]},{"op":"neg","arg":[{"op":"var","arg":["x"]}]},{"op":"pow","arg":[{"op":"var","arg":["x"]},{"op":"num","arg":["2"]}]},{"op":"log","arg":[{"op":"var","arg":["x"]},{"op":"num","arg":["2"]}]},{"op":"log","arg":[{"op":"var","arg":["x"]},{"op":"num","arg":["2"]}]}]}		111	23	242	0
1460	2015-01-22 16:51:13	{"op":"add","arg":[{"op":"num","arg":["193"]},{"op":"ln","arg":[{"op":"var","arg":["x"]}]},{"op":"cos","arg":[{"op":"div","arg":[{"op":"var","arg":["x"]},{"op":"num","arg":["10"]}]}]},{"op":"sin","arg":[{"op":"pow","arg":[{"op":"var","arg":["x"]},{"op":"num","arg":["1"]}]}]},{"op":"add","arg":[{"op":"log","arg":[{"op":"pow","arg":[{"op":"add","arg":[{"op":"cos","arg":[{"op":"var","arg":["x"]}]},{…		1104	42	227	0
1461	2015-01-22 16:51:16	{"op":"add","arg":[{"op":"num","arg":["0"]},{"op":"add","arg":[{"op":"num","arg":["1"]},{"op":"num","arg":["1"]},{"op":"neg","arg":[{"op":"var","arg":["x"]}]}]}]}		229	7	187	0
1462	2015-01-22 16:51:35	{"op":"add","arg":[{"op":"num","arg":["193"]},{"op":"ln","arg":[{"op":"var","arg":["x"]}]},{"op":"cos","arg":[{"op":"div","arg":[{"op":"var","arg":["x"]},{"op":"num","arg":["10"]}]}]},{"op":"sin","arg":[{"op":"pow","arg":[{"op":"var","arg":["x"]},{"op":"num","arg":["1"]}]}]},{"op":"add","arg":[{"op":"log","arg":[{"op":"pow","arg":[{"op":"add","arg":[{"op":"cos","arg":[{"op":"var","arg":["x"]}]},{…		1099	42	227	0
1463	2015-01-22 16:51:43	{"op":"add","arg":[{"op":"num","arg":["0"]},{"op":"add","arg":[{"op":"num","arg":["1"]},{"op":"num","arg":["1"]},{"op":"neg","arg":[{"op":"var","arg":["x"]}]}]},{"op":"var","arg":["x"]}]}		452	8	187	0
1464	2015-01-22 16:51:59	{"op":"add","arg":[{"op":"num","arg":["193"]},{"op":"ln","arg":[{"op":"var","arg":["x"]}]},{"op":"cos","arg":[{"op":"div","arg":[{"op":"var","arg":["x"]},{"op":"num","arg":["10"]}]}]},{"op":"sin","arg":[{"op":"pow","arg":[{"op":"var","arg":["x"]},{"op":"num","arg":["1"]}]}]},{"op":"add","arg":[{"op":"log","arg":[{"op":"pow","arg":[{"op":"add","arg":[{"op":"cos","arg":[{"op":"var","arg":["x"]}]},{…		1127	42	227	0
1465	2015-01-22 16:52:13	{"op":"add","arg":[{"op":"num","arg":["0"]},{"op":"add","arg":[{"op":"num","arg":["1"]},{"op":"num","arg":["1"]},{"op":"neg","arg":[{"op":"var","arg":["x"]}]}]},{"op":"var","arg":["x"]},{"op":"sin","arg":[{"op":"var","arg":["x"]}]},{"op":"sin","arg":[{"op":"var","arg":["x"]}]}]}		454	16	187	0
1466	2015-01-22 16:52:22	{"op":"add","arg":[{"op":"num","arg":["193"]},{"op":"ln","arg":[{"op":"var","arg":["x"]}]},{"op":"cos","arg":[{"op":"div","arg":[{"op":"var","arg":["x"]},{"op":"num","arg":["10"]}]}]},{"op":"sin","arg":[{"op":"pow","arg":[{"op":"var","arg":["x"]},{"op":"num","arg":["1"]}]}]},{"op":"add","arg":[{"op":"log","arg":[{"op":"pow","arg":[{"op":"add","arg":[{"op":"cos","arg":[{"op":"var","arg":["x"]}]},{…		1121	42	227	0
1467	2015-01-22 16:52:53	{"op":"add","arg":[{"op":"num","arg":["193"]},{"op":"ln","arg":[{"op":"var","arg":["x"]}]},{"op":"cos","arg":[{"op":"div","arg":[{"op":"var","arg":["x"]},{"op":"num","arg":["10"]}]}]},{"op":"sin","arg":[{"op":"pow","arg":[{"op":"var","arg":["x"]},{"op":"num","arg":["1"]}]}]},{"op":"add","arg":[{"op":"log","arg":[{"op":"pow","arg":[{"op":"add","arg":[{"op":"cos","arg":[{"op":"var","arg":["x"]}]},{…		1135	42	227	0
1468	2015-01-22 16:53:13	{"op":"add","arg":[{"op":"num","arg":["0"]},{"op":"add","arg":[{"op":"num","arg":["1"]},{"op":"num","arg":["1"]},{"op":"neg","arg":[{"op":"var","arg":["x"]}]},{"op":"num","arg":["1"]},{"op":"num","arg":["1"]}]},{"op":"var","arg":["x"]},{"op":"sin","arg":[{"op":"var","arg":["x"]}]},{"op":"sin","arg":[{"op":"var","arg":["x"]}]}]}		455	18	187	0
1469	2015-01-22 16:53:15	{"op":"add","arg":[{"op":"num","arg":["193"]},{"op":"ln","arg":[{"op":"var","arg":["x"]}]},{"op":"cos","arg":[{"op":"div","arg":[{"op":"var","arg":["x"]},{"op":"num","arg":["10"]}]}]},{"op":"sin","arg":[{"op":"pow","arg":[{"op":"var","arg":["x"]},{"op":"num","arg":["1"]}]}]},{"op":"add","arg":[{"op":"log","arg":[{"op":"pow","arg":[{"op":"add","arg":[{"op":"cos","arg":[{"op":"var","arg":["x"]}]},{…		1151	42	227	0
1470	2015-01-22 16:53:35	{"op":"add","arg":[{"op":"num","arg":["0"]},{"op":"add","arg":[{"op":"num","arg":["1"]},{"op":"num","arg":["1"]},{"op":"neg","arg":[{"op":"var","arg":["x"]}]},{"op":"num","arg":["1"]},{"op":"num","arg":["1"]}]},{"op":"var","arg":["x"]},{"op":"sin","arg":[{"op":"var","arg":["x"]}]},{"op":"sin","arg":[{"op":"var","arg":["x"]}]},{"op":"var","arg":["x"]}]}		275	19	187	0
1471	2015-01-22 16:53:41	{"op":"add","arg":[{"op":"num","arg":["193"]},{"op":"ln","arg":[{"op":"var","arg":["x"]}]},{"op":"cos","arg":[{"op":"div","arg":[{"op":"var","arg":["x"]},{"op":"num","arg":["10"]}]}]},{"op":"sin","arg":[{"op":"pow","arg":[{"op":"var","arg":["x"]},{"op":"num","arg":["1"]}]}]},{"op":"add","arg":[{"op":"log","arg":[{"op":"pow","arg":[{"op":"add","arg":[{"op":"cos","arg":[{"op":"var","arg":["x"]}]},{…		1083	42	227	0
1472	2015-01-22 16:54:07	{"op":"add","arg":[{"op":"num","arg":["193"]},{"op":"ln","arg":[{"op":"var","arg":["x"]}]},{"op":"cos","arg":[{"op":"div","arg":[{"op":"var","arg":["x"]},{"op":"num","arg":["10"]}]}]},{"op":"sin","arg":[{"op":"pow","arg":[{"op":"var","arg":["x"]},{"op":"num","arg":["1"]}]}]},{"op":"add","arg":[{"op":"log","arg":[{"op":"pow","arg":[{"op":"add","arg":[{"op":"cos","arg":[{"op":"var","arg":["x"]}]},{…		1175	42	227	0
1473	2015-01-22 16:54:51	{"op":"add","arg":[{"op":"num","arg":["0"]}]}		451	2	243	0
1474	2015-01-22 16:55:02	{"op":"add","arg":[{"op":"num","arg":["0"]}]}		451	2	243	0
1475	2015-01-22 16:55:22	{"op":"add","arg":[{"op":"num","arg":["193"]},{"op":"ln","arg":[{"op":"var","arg":["x"]}]},{"op":"cos","arg":[{"op":"div","arg":[{"op":"var","arg":["x"]},{"op":"num","arg":["10"]}]}]},{"op":"sin","arg":[{"op":"pow","arg":[{"op":"var","arg":["x"]},{"op":"num","arg":["1"]}]}]},{"op":"add","arg":[{"op":"log","arg":[{"op":"pow","arg":[{"op":"add","arg":[{"op":"cos","arg":[{"op":"var","arg":["x"]}]},{…		1175	42	227	0
1476	2015-01-22 16:55:34	{"op":"add","arg":[{"op":"num","arg":["0"]},{"op":"add","arg":[{"op":"var","arg":["x"]}]},{"op":"sub","arg":[{"op":"var","arg":["x"]}]},{"op":"sub","arg":[{"op":"var","arg":["x"]}]},{"op":"sub","arg":[{"op":"var","arg":["x"]}]}]}		166	10	243	0
[truncated: 6,152 more rows]

## Sheet: Phase #2
id	date	function	result	weight	user_id	parent_id
17	2015-01-30 11:05:04	{"op":"add","arg":[{"op":"num","arg":["730"]},{"op":"mul","arg":[{"op":"log","arg":[{"op":"var","arg":["x"]},{"op":"num","arg":["2"]}]},{"op":"num","arg":["-1.5"]}]}]}	1840.53	10	4	0
18	2015-01-30 11:05:27	{"op":"add","arg":[{"op":"num","arg":["0"]}]}	451.418	2	1	0
[truncated: 1,524 more rows]
