# Supplementary material for: Inferring Mathematical Equations Using Crowdsourcing
Source: PLoS One. 2015 Dec 29;10(12):e0145557. doi: 10.1371/journal.pone.0145557 (PMC4701001; doi:10.1371/journal.pone.0145557)
Supplement: S3 Table — Chain of improvements that lead to the best solution. It presents the sequence of solutions, each of which is based on the previous one with the value of the increment and id of the player. (XLSX) [file pone.0145557.s004.xlsx]

## Sheet: Arkusz1
Date	Result	Player id	Dif
2015-01-28 23:25:57	4510	Player 17	4
2015-01-28 23:23:18	4506	Player 17	0
2015-01-28 22:04:43	4506	Player 09	2
2015-01-28 21:58:20	4504	Player 09	13
2015-01-28 21:52:40	4491	Player 09	2
2015-01-28 21:40:10	4489	Player 09	1
2015-01-28 21:37:18	4488	Player 09	9
2015-01-28 21:35:46	4479	Player 09	21
2015-01-28 21:31:37	4458	Player 09	1
2015-01-28 21:29:58	4457	Player 09	12
2015-01-28 21:28:36	4445	Player 09	7
2015-01-28 21:25:11	4438	Player 09	6
2015-01-28 21:20:45	4432	Player 09	1
2015-01-28 21:14:57	4431	Player 09	3
2015-01-28 21:14:05	4428	Player 09	4
2015-01-28 21:13:05	4424	Player 09	14
2015-01-28 21:12:31	4410	Player 09	15
2015-01-28 21:10:18	4395	Player 09	9
2015-01-28 21:08:45	4386	Player 09	5
2015-01-28 21:01:39	4381	Player 09	26
2015-01-28 20:47:49	4355	Player 11	1
2015-01-28 20:46:53	4354	Player 09	6
2015-01-28 20:45:22	4348	Player 09	8
2015-01-28 20:40:34	4340	Player 09	42
2015-01-28 20:31:01	4298	Player 09	58
2015-01-28 20:18:34	4240	Player 09	1
2015-01-28 20:17:04	4239	Player 09	9
2015-01-28 20:15:23	4230	Player 09	24
2015-01-28 20:12:41	4206	Player 16	42
2015-01-28 20:09:33	4164	Player 09	71
2015-01-28 19:44:10	4093	Player 16	9
2015-01-27 22:51:30	4084	Player 11	2
2015-01-27 22:20:54	4082	Player 09	1
2015-01-26 22:38:11	4081	Player 11	48
2015-01-26 22:32:54	4033	Player 11	2
2015-01-26 22:29:47	4031	Player 11	5
2015-01-26 21:34:03	4026	Player 09	2
2015-01-26 11:13:46	4024	Player 09	6
2015-01-26 11:08:37	4018	Player 09	5
2015-01-23 16:00:44	4013	Player 11	5
2015-01-23 15:59:22	4008	Player 11	2
2015-01-23 15:50:07	4006	Player 15	0
2015-01-23 14:39:33	4006	Player 14	188
2015-01-23 14:37:04	3818	Player 14	146
2015-01-23 14:34:15	3672	Player 14	1
2015-01-23 14:33:36	3671	Player 14	1
2015-01-23 14:32:35	3670	Player 14	3
2015-01-23 14:31:10	3667	Player 14	3
2015-01-23 14:30:35	3664	Player 14	1
2015-01-23 14:30:07	3663	Player 14	1
2015-01-23 14:29:33	3662	Player 14	1
2015-01-23 14:28:43	3661	Player 14	1
2015-01-23 14:28:03	3660	Player 14	1
2015-01-23 14:25:34	3659	Player 14	10
2015-01-23 14:23:39	3649	Player 14	20
2015-01-23 14:22:58	3629	Player 14	19
2015-01-23 14:19:26	3610	Player 11	1
2015-01-23 14:16:53	3609	Player 11	35
2015-01-23 14:15:19	3574	Player 11	169
2015-01-23 14:13:15	3405	Player 11	11
2015-01-23 14:08:44	3394	Player 14	6
2015-01-23 13:59:10	3388	Player 14	403
2015-01-23 12:24:52	2985	Player 11	10
2015-01-23 12:20:53	2975	Player 09	11
2015-01-23 12:19:31	2964	Player 11	37
2015-01-23 12:17:31	2927	Player 11	7
2015-01-23 12:16:12	2920	Player 09	124
2015-01-23 12:07:57	2796	Player 11	5
2015-01-23 12:05:30	2791	Player 11	1
2015-01-23 11:54:48	2790	Player 14	9
2015-01-23 09:39:51	2781	Player 11	0
2015-01-23 03:55:49	2781	Player 12	2
2015-01-23 03:00:48	2779	Player 13	0
2015-01-23 02:03:43	2779	Player 11	3
2015-01-23 01:59:36	2776	Player 11	1
2015-01-23 01:58:42	2775	Player 11	3
2015-01-23 01:56:21	2772	Player 11	1
2015-01-23 01:53:15	2771	Player 11	10
2015-01-23 01:50:02	2761	Player 12	1
2015-01-23 01:42:30	2760	Player 11	5
2015-01-23 01:40:24	2755	Player 11	42
2015-01-23 01:04:40	2713	Player 11	2
2015-01-23 01:02:14	2711	Player 11	12
2015-01-23 00:53:57	2699	Player 09	119
2015-01-23 00:40:35	2580	Player 11	8
2015-01-22 21:50:19	2572	Player 09	2
2015-01-22 21:46:43	2570	Player 10	7
2015-01-22 21:44:27	2563	Player 09	5
2015-01-22 21:42:07	2558	Player 10	11
2015-01-22 20:16:11	2547	Player 09	30
2015-01-22 20:05:49	2517	Player 08	21
2015-01-22 19:41:00	2496	Player 08	12
2015-01-22 19:39:00	2484	Player 08	1
2015-01-22 19:31:26	2483	Player 08	72
2015-01-22 19:22:22	2411	Player 08	0
2015-01-22 17:29:41	2411	Player 07	0
2015-01-22 12:51:46	2411	Player 06	0
2015-01-22 12:22:21	2411	Player 05	13
2015-01-22 12:15:04	2398	Player 04	358
2015-01-22 12:12:04	2040	Player 03	51
2015-01-22 12:09:26	1989	Player 03	316
2015-01-22 12:03:00	1673	Player 03	85
2015-01-22 11:40:43	1588	Player 02	94
2015-01-22 10:46:20	1494	Player 01	0
